# Supplementary material for: Ectomycorrhizal fungi alter soil food webs and the functional potential of bacterial communities
Source: mSystems. 2024 May 8;9(6):e00369-24. doi: 10.1128/msystems.00369-24 (PMC11237468; doi:10.1128/msystems.00369-24)
Supplement: Supplemental tables — Tables S1 to S5. [file msystems.00369-24-s0002.xlsx]

## Sheet: Table S1
Table S1. Assigned KEGG Ortholog (KO) features for bacterial communities. PICRUSt2 was used to assign functions. All p-values were adjusted using the Holm-Bonferroni method.
Feature	Statistical Method	Treatment 1	Treatment 2	p value	adj_method	p_adjust	Functional Description
K00016	DESeq2	No-EcMF	EcMF	1.58416e-06	holm	0.0094	LDH, ldh; L-lactate dehydrogenase [EC:1.1.1.27]
K00030	DESeq2	No-EcMF	EcMF	4.60863e-06	holm	0.02708	IDH3; isocitrate dehydrogenase (NAD+) [EC:1.1.1.41]
K00074	DESeq2	No-EcMF	EcMF	1.18641e-06	holm	0.00706	paaH, hbd, fadB, mmgB; 3-hydroxybutyryl-CoA dehydrogenase [EC:1.1.1.157]
K00166	DESeq2	No-EcMF	EcMF	1.18441e-07	holm	0.00071	BCKDHA, bkdA1; 2-oxoisovalerate dehydrogenase E1 component alpha subunit [EC:1.2.4.4]
K00167	DESeq2	No-EcMF	EcMF	3.04731e-07	holm	0.00183	BCKDHB, bkdA2; 2-oxoisovalerate dehydrogenase E1 component beta subunit [EC:1.2.4.4]
K00200	DESeq2	No-EcMF	EcMF	5.42962e-06	holm	0.03187	fwdA, fmdA; formylmethanofuran dehydrogenase subunit A [EC:1.2.7.12]
K00201	DESeq2	No-EcMF	EcMF	4.28909e-06	holm	0.02523	fwdB, fmdB; formylmethanofuran dehydrogenase subunit B [EC:1.2.7.12]
K00202	DESeq2	No-EcMF	EcMF	4.28909e-06	holm	0.02523	fwdC, fmdC; formylmethanofuran dehydrogenase subunit C [EC:1.2.7.12]
K00231	DESeq2	No-EcMF	EcMF	6.89319e-08	holm	0.00042	PPOX, hemY; protoporphyrinogen/coproporphyrinogen III oxidase [EC:1.3.3.4 1.3.3.15]
K00248	DESeq2	No-EcMF	EcMF	9.57407e-21	holm	0	ACADS, bcd; butyryl-CoA dehydrogenase [EC:1.3.8.1]
K00249	DESeq2	No-EcMF	EcMF	6.73459e-06	holm	0.03948	ACADM, acd; acyl-CoA dehydrogenase [EC:1.3.8.7]
K00252	DESeq2	No-EcMF	EcMF	5.26923e-07	holm	0.00315	GCDH, gcdH; glutaryl-CoA dehydrogenase [EC:1.3.8.6]
K00257	DESeq2	No-EcMF	EcMF	1.93151e-08	holm	0.00012	mbtN, fadE14; acyl-ACP dehydrogenase [EC:1.3.99.-]
K00262	DESeq2	No-EcMF	EcMF	6.25725e-06	holm	0.03671	E1.4.1.4, gdhA; glutamate dehydrogenase (NADP+) [EC:1.4.1.4]
K00276	DESeq2	No-EcMF	EcMF	9.20061e-08	holm	0.00056	AOC3, AOC2, tynA; primary-amine oxidase [EC:1.4.3.21]
K00282	DESeq2	No-EcMF	EcMF	4.12761e-07	holm	0.00247	gcvPA; glycine dehydrogenase subunit 1 [EC:1.4.4.2]
K00283	DESeq2	No-EcMF	EcMF	6.13048e-07	holm	0.00366	gcvPB; glycine dehydrogenase subunit 2 [EC:1.4.4.2]
K00332	DESeq2	No-EcMF	EcMF	9.61868e-07	holm	0.00573	nuoC; NADH-quinone oxidoreductase subunit C [EC:7.1.1.2]
K00333	DESeq2	No-EcMF	EcMF	6.4625e-07	holm	0.00386	nuoD; NADH-quinone oxidoreductase subunit D [EC:7.1.1.2]
K00342	DESeq2	No-EcMF	EcMF	1.76218e-07	holm	0.00106	nuoM; NADH-quinone oxidoreductase subunit M [EC:7.1.1.2]
K00423	DESeq2	No-EcMF	EcMF	1.8246e-08	holm	0.00011	E1.10.3.3; L-ascorbate oxidase [EC:1.10.3.3]
K00435	DESeq2	No-EcMF	EcMF	1.53889e-07	holm	0.00093	hemQ; hydrogen peroxide-dependent heme synthase [EC:1.3.98.5]
K00450	DESeq2	No-EcMF	EcMF	4.46628e-12	holm	0	E1.13.11.4; gentisate 1,2-dioxygenase [EC:1.13.11.4]
K00453	DESeq2	No-EcMF	EcMF	2.21123e-07	holm	0.00133	TDO2, kynA; tryptophan 2,3-dioxygenase [EC:1.13.11.11]
K00463	DESeq2	No-EcMF	EcMF	9.53856e-07	holm	0.00568	IDO, INDO; indoleamine 2,3-dioxygenase [EC:1.13.11.52]
K00484	DESeq2	No-EcMF	EcMF	2.05851e-07	holm	0.00124	hpaC; flavin reductase (NADH) [EC:1.5.1.36]
K00527	DESeq2	No-EcMF	EcMF	9.26375e-13	holm	0	rtpR; ribonucleoside-triphosphate reductase (thioredoxin) [EC:1.17.4.2]
K00569	DESeq2	No-EcMF	EcMF	1.42889e-06	holm	0.00848	TPMT, tpmT; thiopurine S-methyltransferase [EC:2.1.1.67]
K00571	DESeq2	No-EcMF	EcMF	2.78843e-13	holm	0	E2.1.1.72; site-specific DNA-methyltransferase (adenine-specific) [EC:2.1.1.72]
K00616	DESeq2	No-EcMF	EcMF	3.08772e-06	holm	0.01821	E2.2.1.2, talA, talB; transaldolase [EC:2.2.1.2]
K00634	DESeq2	No-EcMF	EcMF	1.43802e-06	holm	0.00854	ptb; phosphate butyryltransferase [EC:2.3.1.19]
K00672	DESeq2	No-EcMF	EcMF	2.30999e-06	holm	0.01367	ftr; formylmethanofuran--tetrahydromethanopterin N-formyltransferase [EC:2.3.1.101]
K00696	DESeq2	No-EcMF	EcMF	2.80873e-08	holm	0.00017	E2.4.1.14; sucrose-phosphate synthase [EC:2.4.1.14]
K00752	DESeq2	No-EcMF	EcMF	2.04735e-12	holm	0	hasA; hyaluronan synthase [EC:2.4.1.212]
K00756	DESeq2	No-EcMF	EcMF	7.29775e-10	holm	0	pdp; pyrimidine-nucleoside phosphorylase [EC:2.4.2.2]
K00759	DESeq2	No-EcMF	EcMF	1.05543e-10	holm	0	APRT, apt; adenine phosphoribosyltransferase [EC:2.4.2.7]
K00760	DESeq2	No-EcMF	EcMF	1.85567e-09	holm	1e-05	hprT, hpt, HPRT1; hypoxanthine phosphoribosyltransferase [EC:2.4.2.8]
K00786	DESeq2	No-EcMF	EcMF	2.17082e-06	holm	0.01285	GALT29A; beta-1,6-galactosyltransferase [EC:2.4.1.-]
K00797	DESeq2	No-EcMF	EcMF	8.76329e-09	holm	5e-05	speE, SRM, SPE3; spermidine synthase [EC:2.5.1.16]
K00813	DESeq2	No-EcMF	EcMF	5.62385e-07	holm	0.00336	aspC; aspartate aminotransferase [EC:2.6.1.1]
K00943	DESeq2	No-EcMF	EcMF	1.05236e-11	holm	0	tmk, DTYMK; dTMP kinase [EC:2.7.4.9]
K00945	DESeq2	No-EcMF	EcMF	3.05994e-08	holm	0.00019	cmk; CMP/dCMP kinase [EC:2.7.4.25]
K00948	DESeq2	No-EcMF	EcMF	8.23345e-07	holm	0.00491	PRPS, prsA; ribose-phosphate pyrophosphokinase [EC:2.7.6.1]
K00963	DESeq2	No-EcMF	EcMF	6.98939e-06	holm	0.04096	UGP2, galU, galF; UTP--glucose-1-phosphate uridylyltransferase [EC:2.7.7.9]
K00970	DESeq2	No-EcMF	EcMF	1.94571e-12	holm	0	pcnB; poly(A) polymerase [EC:2.7.7.19]
K00989	DESeq2	No-EcMF	EcMF	6.33612e-13	holm	0	rph; ribonuclease PH [EC:2.7.7.56]
K01007	DESeq2	No-EcMF	EcMF	2.82327e-07	holm	0.0017	pps, ppsA; pyruvate, water dikinase [EC:2.7.9.2]
K01027	DESeq2	No-EcMF	EcMF	6.75889e-06	holm	0.03962	OXCT; 3-oxoacid CoA-transferase [EC:2.8.3.5]
K01090	DESeq2	No-EcMF	EcMF	4.39229e-07	holm	0.00263	E3.1.3.16; protein phosphatase [EC:3.1.3.16]
K01114	DESeq2	No-EcMF	EcMF	5.23045e-10	holm	0	plc; phospholipase C [EC:3.1.4.3]
K01136	DESeq2	No-EcMF	EcMF	8.16931e-07	holm	0.00487	IDS; iduronate 2-sulfatase [EC:3.1.6.13]
K01151	DESeq2	No-EcMF	EcMF	2.83641e-06	holm	0.01676	nfo; deoxyribonuclease IV [EC:3.1.21.2]
K01202	DESeq2	No-EcMF	EcMF	1.00966e-23	holm	0	GALC; galactosylceramidase [EC:3.2.1.46]
K01210	DESeq2	No-EcMF	EcMF	3.87837e-19	holm	0	E3.2.1.58; glucan 1,3-beta-glucosidase [EC:3.2.1.58]
K01218	DESeq2	No-EcMF	EcMF	1.20073e-06	holm	0.00714	gmuG; mannan endo-1,4-beta-mannosidase [EC:3.2.1.78]
K01255	DESeq2	No-EcMF	EcMF	1.23187e-06	holm	0.00733	CARP, pepA; leucyl aminopeptidase [EC:3.4.11.1]
K01270	DESeq2	No-EcMF	EcMF	1.26005e-06	holm	0.00749	pepD; dipeptidase D [EC:3.4.13.-]
K01273	DESeq2	No-EcMF	EcMF	2.31882e-06	holm	0.01372	DPEP; membrane dipeptidase [EC:3.4.13.19]
K01356	DESeq2	No-EcMF	EcMF	3.5856e-07	holm	0.00215	lexA; repressor LexA [EC:3.4.21.88]
K01372	DESeq2	No-EcMF	EcMF	1.09694e-10	holm	0	BLMH, pepC; bleomycin hydrolase [EC:3.4.22.40]
K01426	DESeq2	No-EcMF	EcMF	4.95594e-11	holm	0	E3.5.1.4, amiE; amidase [EC:3.5.1.4]
K01453	DESeq2	No-EcMF	EcMF	9.0109e-09	holm	5e-05	nylB; 6-aminohexanoate-oligomer exohydrolase [EC:3.5.1.46]
K01499	DESeq2	No-EcMF	EcMF	5.42962e-06	holm	0.03187	mch; methenyltetrahydromethanopterin cyclohydrolase [EC:3.5.4.27]
K01505	DESeq2	No-EcMF	EcMF	1.93751e-10	holm	0	E3.5.99.7; 1-aminocyclopropane-1-carboxylate deaminase [EC:3.5.99.7]
K01515	DESeq2	No-EcMF	EcMF	4.12488e-07	holm	0.00247	nudF; ADP-ribose pyrophosphatase [EC:3.6.1.13]
K01534	DESeq2	No-EcMF	EcMF	7.00664e-07	holm	0.00418	zntA; Zn2+/Cd2+-exporting ATPase [EC:7.2.2.12 7.2.2.21]
K01545	DESeq2	No-EcMF	EcMF	3.10422e-06	holm	0.01831	kdpF; potassium-transporting ATPase KdpF subunit
K01555	DESeq2	No-EcMF	EcMF	2.94134e-07	holm	0.00177	FAH, fahA; fumarylacetoacetase [EC:3.7.1.2]
K01561	DESeq2	No-EcMF	EcMF	1.41301e-06	holm	0.00839	dehH; haloacetate dehalogenase [EC:3.8.1.3]
K01619	DESeq2	No-EcMF	EcMF	5.90587e-08	holm	0.00036	deoC, DERA; deoxyribose-phosphate aldolase [EC:4.1.2.4]
K01640	DESeq2	No-EcMF	EcMF	3.47596e-07	holm	0.00208	E4.1.3.4, HMGCL, hmgL; hydroxymethylglutaryl-CoA lyase [EC:4.1.3.4]
K01708	DESeq2	No-EcMF	EcMF	7.36464e-06	holm	0.04313	garD; galactarate dehydratase [EC:4.2.1.42]
K01720	DESeq2	No-EcMF	EcMF	1.47762e-06	holm	0.00877	prpD; 2-methylcitrate dehydratase [EC:4.2.1.79]
K01739	DESeq2	No-EcMF	EcMF	3.05619e-06	holm	0.01804	metB; cystathionine gamma-synthase [EC:2.5.1.48]
K01744	DESeq2	No-EcMF	EcMF	2.86067e-15	holm	0	aspA; aspartate ammonia-lyase [EC:4.3.1.1]
K01771	DESeq2	No-EcMF	EcMF	3.49193e-12	holm	0	plc; 1-phosphatidylinositol phosphodiesterase [EC:4.6.1.13]
K01781	DESeq2	No-EcMF	EcMF	3.49947e-07	holm	0.0021	mdlA; mandelate racemase [EC:5.1.2.2]
K01801	DESeq2	No-EcMF	EcMF	6.30549e-06	holm	0.03698	nagL; maleylpyruvate isomerase [EC:5.2.1.4]
K01810	DESeq2	No-EcMF	EcMF	4.75318e-06	holm	0.02792	GPI, pgi; glucose-6-phosphate isomerase [EC:5.3.1.9]
K01811	DESeq2	No-EcMF	EcMF	6.98581e-07	holm	0.00417	xylS, yicI; alpha-D-xyloside xylohydrolase [EC:3.2.1.177]
K01814	DESeq2	No-EcMF	EcMF	3.64478e-08	holm	0.00022	hisA; phosphoribosylformimino-5-aminoimidazole carboxamide ribotide isomerase [EC:5.3.1.16]
K01826	DESeq2	No-EcMF	EcMF	1.30198e-08	holm	8e-05	hpaF, hpcD; 5-carboxymethyl-2-hydroxymuconate isomerase [EC:5.3.3.10]
K01866	DESeq2	No-EcMF	EcMF	3.11645e-07	holm	0.00187	YARS, tyrS; tyrosyl-tRNA synthetase [EC:6.1.1.1]
K01879	DESeq2	No-EcMF	EcMF	2.3191e-08	holm	0.00014	glyS; glycyl-tRNA synthetase beta chain [EC:6.1.1.14]
K01887	DESeq2	No-EcMF	EcMF	3.73702e-06	holm	0.02202	RARS, argS; arginyl-tRNA synthetase [EC:6.1.1.19]
K01953	DESeq2	No-EcMF	EcMF	4.70071e-13	holm	0	asnB, ASNS; asparagine synthase (glutamine-hydrolysing) [EC:6.3.5.4]
K01958	DESeq2	No-EcMF	EcMF	3.73104e-06	holm	0.02199	PC, pyc; pyruvate carboxylase [EC:6.4.1.1]
K01961	DESeq2	No-EcMF	EcMF	8.1179e-07	holm	0.00484	accC; acetyl-CoA carboxylase, biotin carboxylase subunit [EC:6.4.1.2 6.3.4.14]
K01975	DESeq2	No-EcMF	EcMF	7.13449e-11	holm	0	thpR; RNA 2',3'-cyclic 3'-phosphodiesterase [EC:3.1.4.58]
K02003	DESeq2	No-EcMF	EcMF	2.91078e-06	holm	0.01719	ABC.CD.A; putative ABC transport system ATP-binding protein
K02013	DESeq2	No-EcMF	EcMF	5.33581e-08	holm	0.00032	ABC.FEV.A; iron complex transport system ATP-binding protein [EC:7.2.2.-]
K02015	DESeq2	No-EcMF	EcMF	2.39644e-10	holm	0	ABC.FEV.P; iron complex transport system permease protein
K02016	DESeq2	No-EcMF	EcMF	7.95787e-07	holm	0.00475	ABC.FEV.S; iron complex transport system substrate-binding protein
K02039	DESeq2	No-EcMF	EcMF	9.68491e-09	holm	6e-05	phoU; phosphate transport system protein
K02160	DESeq2	No-EcMF	EcMF	3.84007e-17	holm	0	accB, bccP; acetyl-CoA carboxylase biotin carboxyl carrier protein
K02170	DESeq2	No-EcMF	EcMF	2.60485e-09	holm	2e-05	bioH; pimeloyl-[acyl-carrier protein] methyl ester esterase [EC:3.1.1.85]
K02275	DESeq2	No-EcMF	EcMF	1.04421e-08	holm	6e-05	coxB, ctaC; cytochrome c oxidase subunit II [EC:7.1.1.9]
K02277	DESeq2	No-EcMF	EcMF	5.11685e-08	holm	0.00031	coxD, ctaF; cytochrome c oxidase subunit IV [EC:7.1.1.9]
K02313	DESeq2	No-EcMF	EcMF	4.006e-09	holm	2e-05	dnaA; chromosomal replication initiator protein
K02334	DESeq2	No-EcMF	EcMF	7.59794e-07	holm	0.00453	dpo; DNA polymerase bacteriophage-type [EC:2.7.7.7]
K02336	DESeq2	No-EcMF	EcMF	4.23894e-06	holm	0.02494	polB; DNA polymerase II [EC:2.7.7.7]
K02355	DESeq2	No-EcMF	EcMF	2.78092e-07	holm	0.00167	fusA, GFM, EFG; elongation factor G
K02392	DESeq2	No-EcMF	EcMF	3.27486e-06	holm	0.01931	flgG; flagellar basal-body rod protein FlgG
K02405	DESeq2	No-EcMF	EcMF	4.55083e-08	holm	0.00028	fliA, whiG; RNA polymerase sigma factor FliA
K02437	DESeq2	No-EcMF	EcMF	4.25975e-06	holm	0.02506	gcvH, GCSH; glycine cleavage system H protein
K02438	DESeq2	No-EcMF	EcMF	7.59175e-06	holm	0.04444	glgX; glycogen debranching enzyme [EC:3.2.1.196]
K02451	DESeq2	No-EcMF	EcMF	1.11216e-06	holm	0.00662	gspB; general secretion pathway protein B
K02466	DESeq2	No-EcMF	EcMF	4.74276e-07	holm	0.00284	gutM; glucitol operon activator protein
K02469	DESeq2	No-EcMF	EcMF	2.51535e-08	holm	0.00015	gyrA; DNA gyrase subunit A [EC:5.6.2.2]
K02470	DESeq2	No-EcMF	EcMF	3.6948e-09	holm	2e-05	gyrB; DNA gyrase subunit B [EC:5.6.2.2]
K02480	DESeq2	No-EcMF	EcMF	4.57024e-06	holm	0.02686	K02480; two-component system, NarL family, sensor kinase [EC:2.7.13.3]
K02481	DESeq2	No-EcMF	EcMF	7.38561e-07	holm	0.00441	flgR; two-component system, NtrC family, response regulator
K02518	DESeq2	No-EcMF	EcMF	5.37196e-06	holm	0.03154	infA; translation initiation factor IF-1
K02595	DESeq2	No-EcMF	EcMF	2.49321e-06	holm	0.01475	nifW; nitrogenase-stabilizing/protective protein
K02596	DESeq2	No-EcMF	EcMF	7.68233e-06	holm	0.04496	nifX; nitrogen fixation protein NifX
K02609	DESeq2	No-EcMF	EcMF	1.16625e-13	holm	0	paaA; ring-1,2-phenylacetyl-CoA epoxidase subunit PaaA [EC:1.14.13.149]
K02610	DESeq2	No-EcMF	EcMF	9.27968e-17	holm	0	paaB; ring-1,2-phenylacetyl-CoA epoxidase subunit PaaB
K02611	DESeq2	No-EcMF	EcMF	1.09232e-16	holm	0	paaC; ring-1,2-phenylacetyl-CoA epoxidase subunit PaaC [EC:1.14.13.149]
K02612	DESeq2	No-EcMF	EcMF	3.16237e-16	holm	0	paaD; ring-1,2-phenylacetyl-CoA epoxidase subunit PaaD
K02613	DESeq2	No-EcMF	EcMF	9.62532e-10	holm	1e-05	paaE; ring-1,2-phenylacetyl-CoA epoxidase subunit PaaE
K02614	DESeq2	No-EcMF	EcMF	1.07625e-15	holm	0	paaI; acyl-CoA thioesterase [EC:3.1.2.-]
K02616	DESeq2	No-EcMF	EcMF	4.01842e-14	holm	0	paaX; phenylacetic acid degradation operon negative regulatory protein
K02617	DESeq2	No-EcMF	EcMF	3.93142e-10	holm	0	paaY; phenylacetic acid degradation protein
K02618	DESeq2	No-EcMF	EcMF	1.89472e-06	holm	0.01123	paaZ; oxepin-CoA hydrolase / 3-oxo-5,6-dehydrosuberyl-CoA semialdehyde dehydrogenase [EC:3.3.2.12 1.2.1.91]
K02652	DESeq2	No-EcMF	EcMF	2.23547e-08	holm	0.00014	pilB; type IV pilus assembly protein PilB
K02653	DESeq2	No-EcMF	EcMF	1.51042e-06	holm	0.00896	pilC; type IV pilus assembly protein PilC
K02654	DESeq2	No-EcMF	EcMF	2.08549e-08	holm	0.00013	pilD, pppA; leader peptidase (prepilin peptidase) / N-methyltransferase [EC:3.4.23.43 2.1.1.-]
K02661	DESeq2	No-EcMF	EcMF	8.71569e-09	holm	5e-05	pilK; type IV pilus assembly protein PilK
K02669	DESeq2	No-EcMF	EcMF	2.92149e-11	holm	0	pilT; twitching motility protein PilT
K02823	DESeq2	No-EcMF	EcMF	3.94281e-09	holm	2e-05	pyrDII; dihydroorotate dehydrogenase electron transfer subunit
K02851	DESeq2	No-EcMF	EcMF	8.3258e-07	holm	0.00496	wecA, tagO, rfe; UDP-GlcNAc:undecaprenyl-phosphate/decaprenyl-phosphate GlcNAc-1-phosphate transferase [EC:2.7.8.33 2.7.8.35]
K02855	DESeq2	No-EcMF	EcMF	2.47302e-07	holm	0.00149	rhaS; AraC family transcriptional regulator, L-rhamnose operon regulatory protein RhaS
K02856	DESeq2	No-EcMF	EcMF	4.26581e-08	holm	0.00026	rhaT; L-rhamnose-H+ transport protein
K02945	DESeq2	No-EcMF	EcMF	3.37277e-10	holm	0	RP-S1, rpsA; small subunit ribosomal protein S1
K03040	DESeq2	No-EcMF	EcMF	3.64876e-09	holm	2e-05	rpoA; DNA-directed RNA polymerase subunit alpha [EC:2.7.7.6]
K03060	DESeq2	No-EcMF	EcMF	6.47092e-13	holm	0	rpoZ; DNA-directed RNA polymerase subunit omega [EC:2.7.7.6]
K03070	DESeq2	No-EcMF	EcMF	1.77711e-09	holm	1e-05	secA; preprotein translocase subunit SecA [EC:7.4.2.8]
K03116	DESeq2	No-EcMF	EcMF	2.22074e-06	holm	0.01315	tatA; sec-independent protein translocase protein TatA
K03202	DESeq2	No-EcMF	EcMF	1.31897e-07	holm	0.0008	virB7, lvhB7; type IV secretion system protein VirB7
K03216	DESeq2	No-EcMF	EcMF	3.55997e-12	holm	0	trmL, cspR; tRNA (cytidine/uridine-2'-O-)-methyltransferase [EC:2.1.1.207]
K03220	DESeq2	No-EcMF	EcMF	8.26329e-08	holm	0.0005	yscD, sctD, ssaD; type III secretion protein D
K03225	DESeq2	No-EcMF	EcMF	6.92154e-06	holm	0.04057	yscQ, sctQ, hrcQ, ssaQ, spaO; type III secretion protein Q
K03272	DESeq2	No-EcMF	EcMF	2.47276e-11	holm	0	gmhC, hldE, waaE, rfaE; D-beta-D-heptose 7-phosphate kinase / D-beta-D-heptose 1-phosphate adenosyltransferase [EC:2.7.1.167 2.7.7.70]
K03310	DESeq2	No-EcMF	EcMF	1.37519e-06	holm	0.00817	TC.AGCS; alanine or glycine:cation symporter, AGCS family
K03311	DESeq2	No-EcMF	EcMF	2.65236e-07	holm	0.00159	TC.LIVCS; branched-chain amino acid:cation transporter, LIVCS family
K03316	DESeq2	No-EcMF	EcMF	3.26319e-12	holm	0	TC.CPA1; monovalent cation:H+ antiporter, CPA1 family
K03322	DESeq2	No-EcMF	EcMF	6.11893e-18	holm	0	mntH; manganese transport protein
K03407	DESeq2	No-EcMF	EcMF	1.7253e-09	holm	1e-05	cheA; two-component system, chemotaxis family, sensor kinase CheA [EC:2.7.13.3]
K03438	DESeq2	No-EcMF	EcMF	2.87525e-07	holm	0.00173	mraW, rsmH; 16S rRNA (cytosine1402-N4)-methyltransferase [EC:2.1.1.199]
K03462	DESeq2	No-EcMF	EcMF	3.76555e-07	holm	0.00226	NAMPT; nicotinamide phosphoribosyltransferase [EC:2.4.2.12]
K03471	DESeq2	No-EcMF	EcMF	6.12613e-07	holm	0.00366	rnhC; ribonuclease HIII [EC:3.1.26.4]
K03499	DESeq2	No-EcMF	EcMF	5.45567e-08	holm	0.00033	trkA, ktrA; trk system potassium uptake protein
K03529	DESeq2	No-EcMF	EcMF	1.59388e-07	holm	0.00096	smc; chromosome segregation protein
K03558	DESeq2	No-EcMF	EcMF	4.92009e-07	holm	0.00294	cvpA; membrane protein required for colicin V production
K03564	DESeq2	No-EcMF	EcMF	3.02711e-11	holm	0	BCP, PRXQ, DOT5; thioredoxin-dependent peroxiredoxin [EC:1.11.1.24]
K03572	DESeq2	No-EcMF	EcMF	3.01767e-06	holm	0.01781	mutL; DNA mismatch repair protein MutL
K03628	DESeq2	No-EcMF	EcMF	3.51708e-07	holm	0.00211	rho; transcription termination factor Rho
K03637	DESeq2	No-EcMF	EcMF	2.58267e-12	holm	0	moaC, CNX3; cyclic pyranopterin monophosphate synthase [EC:4.6.1.17]
K03650	DESeq2	No-EcMF	EcMF	1.49299e-08	holm	9e-05	mnmE, trmE, MSS1; tRNA modification GTPase [EC:3.6.-.-]
K03667	DESeq2	No-EcMF	EcMF	1.07228e-07	holm	0.00065	hslU; ATP-dependent HslUV protease ATP-binding subunit HslU
K03688	DESeq2	No-EcMF	EcMF	3.03766e-07	holm	0.00182	ubiB, aarF; ubiquinone biosynthesis protein
K03698	DESeq2	No-EcMF	EcMF	2.29493e-10	holm	0	cbf, cbf1; 3'-5' exoribonuclease [EC:3.1.-.-]
K03722	DESeq2	No-EcMF	EcMF	3.28625e-07	holm	0.00197	dinG; ATP-dependent DNA helicase DinG [EC:3.6.4.12]
K03759	DESeq2	No-EcMF	EcMF	1.41021e-06	holm	0.00838	adiC; arginine:agmatine antiporter
K03791	DESeq2	No-EcMF	EcMF	1.68936e-09	holm	1e-05	K03791; putative chitinase
K03800	DESeq2	No-EcMF	EcMF	3.12013e-14	holm	0	lplA, lplJ, lipL1; lipoate---protein ligase [EC:6.3.1.20]
K03856	DESeq2	No-EcMF	EcMF	2.69405e-06	holm	0.01592	AROA2, aroA; 3-deoxy-7-phosphoheptulonate synthase [EC:2.5.1.54]
K03862	DESeq2	No-EcMF	EcMF	1.90215e-06	holm	0.01127	vanA; vanillate monooxygenase [EC:1.14.13.82]
K03863	DESeq2	No-EcMF	EcMF	1.00687e-09	holm	1e-05	vanB; vanillate monooxygenase ferredoxin subunit
K03892	DESeq2	No-EcMF	EcMF	1.39485e-09	holm	1e-05	arsR; ArsR family transcriptional regulator, arsenate/arsenite/antimonite-responsive transcriptional repressor
K03924	DESeq2	No-EcMF	EcMF	3.29288e-12	holm	0	moxR; MoxR-like ATPase [EC:3.6.3.-]
K04042	DESeq2	No-EcMF	EcMF	1.2472e-08	holm	8e-05	glmU; bifunctional UDP-N-acetylglucosamine pyrophosphorylase / glucosamine-1-phosphate N-acetyltransferase [EC:2.7.7.23 2.3.1.157]
K04043	DESeq2	No-EcMF	EcMF	1.50639e-14	holm	0	dnaK, HSPA9; molecular chaperone DnaK
K04090	DESeq2	No-EcMF	EcMF	3.90223e-09	holm	2e-05	E1.2.7.8; indolepyruvate ferredoxin oxidoreductase [EC:1.2.7.8]
K04337	DESeq2	No-EcMF	EcMF	1.40873e-06	holm	0.00837	csgE; curli production assembly/transport component CsgE
K04338	DESeq2	No-EcMF	EcMF	7.57103e-23	holm	0	csgF; curli production assembly/transport component CsgF
K04488	DESeq2	No-EcMF	EcMF	4.58365e-08	holm	0.00028	iscU, nifU; nitrogen fixation protein NifU and related proteins
K04749	DESeq2	No-EcMF	EcMF	1.86017e-09	holm	1e-05	rsbV; anti-sigma B factor antagonist
K04751	DESeq2	No-EcMF	EcMF	3.15055e-12	holm	0	glnB; nitrogen regulatory protein P-II 1
K04757	DESeq2	No-EcMF	EcMF	3.63098e-06	holm	0.0214	rsbW; serine/threonine-protein kinase RsbW [EC:2.7.11.1]
K04771	DESeq2	No-EcMF	EcMF	8.33464e-06	holm	0.04876	degP, htrA; serine protease Do [EC:3.4.21.107]
K04773	DESeq2	No-EcMF	EcMF	3.2866e-07	holm	0.00197	sppA; protease IV [EC:3.4.21.-]
K05577	DESeq2	No-EcMF	EcMF	7.27303e-08	holm	0.00044	ndhF; NAD(P)H-quinone oxidoreductase subunit 5 [EC:7.1.1.2]
K05597	DESeq2	No-EcMF	EcMF	9.51678e-08	holm	0.00057	aspQ, ansB, ansA; glutamin-(asparagin-)ase [EC:3.5.1.38]
K05811	DESeq2	No-EcMF	EcMF	7.34399e-08	holm	0.00044	yfiM; putative lipoprotein
K05812	DESeq2	No-EcMF	EcMF	1.2115e-16	holm	0	yfiP; DTW domain-containing protein
K05834	DESeq2	No-EcMF	EcMF	3.93312e-14	holm	0	rhtB; homoserine/homoserine lactone efflux protein
K05844	DESeq2	No-EcMF	EcMF	5.34267e-06	holm	0.03137	rimK; ribosomal protein S6--L-glutamate ligase [EC:6.3.2.-]
K05896	DESeq2	No-EcMF	EcMF	2.61591e-06	holm	0.01546	scpA; segregation and condensation protein A
K05966	DESeq2	No-EcMF	EcMF	4.62302e-06	holm	0.02716	citG; triphosphoribosyl-dephospho-CoA synthase [EC:2.4.2.52]
K06024	DESeq2	No-EcMF	EcMF	4.30635e-07	holm	0.00258	scpB; segregation and condensation protein B
K06045	DESeq2	No-EcMF	EcMF	7.39525e-06	holm	0.04331	shc; squalene-hopene/tetraprenyl-beta-curcumene cyclase [EC:5.4.99.17 4.2.1.129]
K06076	DESeq2	No-EcMF	EcMF	2.44155e-12	holm	0	fadL; long-chain fatty acid transport protein
K06139	DESeq2	No-EcMF	EcMF	4.6477e-07	holm	0.00278	pqqE; PqqA peptide cyclase [EC:1.21.98.4]
K06180	DESeq2	No-EcMF	EcMF	4.19134e-10	holm	0	rluD; 23S rRNA pseudouridine1911/1915/1917 synthase [EC:5.4.99.23]
K06200	DESeq2	No-EcMF	EcMF	3.34669e-08	holm	0.0002	cstA; carbon starvation protein
K06208	DESeq2	No-EcMF	EcMF	2.92827e-07	holm	0.00176	aroH; chorismate mutase [EC:5.4.99.5]
K06213	DESeq2	No-EcMF	EcMF	2.19616e-12	holm	0	mgtE; magnesium transporter
K06222	DESeq2	No-EcMF	EcMF	2.45275e-07	holm	0.00148	dkgB; 2,5-diketo-D-gluconate reductase B [EC:1.1.1.346]
K06412	DESeq2	No-EcMF	EcMF	1.61522e-09	holm	1e-05	spoVG; stage V sporulation protein G
K06415	DESeq2	No-EcMF	EcMF	4.47728e-07	holm	0.00268	spoVR; stage V sporulation protein R
K06518	DESeq2	No-EcMF	EcMF	7.32738e-08	holm	0.00044	cidA; holin-like protein
K06864	DESeq2	No-EcMF	EcMF	1.71363e-09	holm	1e-05	larE; pyridinium-3,5-biscarboxylic acid mononucleotide sulfurtransferase [EC:4.4.1.37]
K06898	DESeq2	No-EcMF	EcMF	3.45748e-08	holm	0.00021	larB; pyridinium-3,5-biscarboxylic acid mononucleotide synthase [EC:2.5.1.143]
K06901	DESeq2	No-EcMF	EcMF	1.74404e-09	holm	1e-05	pbuG, azgA, ghxP, ghxQ, adeQ; adenine/guanine/hypoxanthine permease
K06919	DESeq2	No-EcMF	EcMF	3.99955e-09	holm	2e-05	K06919; putative DNA primase/helicase
K06920	DESeq2	No-EcMF	EcMF	1.85619e-06	holm	0.011	queC; 7-cyano-7-deazaguanine synthase [EC:6.3.4.20]
K06962	DESeq2	No-EcMF	EcMF	7.82823e-14	holm	0	K06962; uncharacterized protein
K06980	DESeq2	No-EcMF	EcMF	3.39084e-07	holm	0.00203	ygfZ; tRNA-modifying protein YgfZ
K06990	DESeq2	No-EcMF	EcMF	8.07587e-08	holm	0.00049	MEMO1; MEMO1 family protein
K07017	DESeq2	No-EcMF	EcMF	6.55713e-07	holm	0.00392	K07017; uncharacterized protein
K07024	DESeq2	No-EcMF	EcMF	2.94922e-09	holm	2e-05	SPP; sucrose-6-phosphatase [EC:3.1.3.24]
K07031	DESeq2	No-EcMF	EcMF	4.51882e-06	holm	0.02657	hddA; D-glycero-alpha-D-manno-heptose-7-phosphate kinase [EC:2.7.1.168]
K07037	DESeq2	No-EcMF	EcMF	3.59689e-10	holm	0	pgpH; cyclic-di-AMP phosphodiesterase PgpH [EC:3.1.4.-]
K07038	DESeq2	No-EcMF	EcMF	4.96045e-10	holm	0	K07038; inner membrane protein
K07042	DESeq2	No-EcMF	EcMF	1.0347e-11	holm	0	ybeY, yqfG; probable rRNA maturation factor
K07046	DESeq2	No-EcMF	EcMF	1.77849e-11	holm	0	K07046; L-fuconolactonase [EC:3.1.1.-]
K07070	DESeq2	No-EcMF	EcMF	4.05472e-09	holm	2e-05	K07070; uncharacterized protein
K07089	DESeq2	No-EcMF	EcMF	3.01567e-10	holm	0	K07089; uncharacterized protein
K07118	DESeq2	No-EcMF	EcMF	9.60116e-07	holm	0.00572	K07118; uncharacterized protein
K07154	DESeq2	No-EcMF	EcMF	9.40065e-08	holm	0.00057	hipA; serine/threonine-protein kinase HipA [EC:2.7.11.1]
K07165	DESeq2	No-EcMF	EcMF	4.0141e-06	holm	0.02364	fecR; transmembrane sensor
K07213	DESeq2	No-EcMF	EcMF	2.77838e-08	holm	0.00017	ATOX1, ATX1, copZ, golB; copper chaperone
K07216	DESeq2	No-EcMF	EcMF	1.29457e-08	holm	8e-05	hr; hemerythrin
K07246	DESeq2	No-EcMF	EcMF	2.76494e-06	holm	0.01634	ttuC, dmlA; tartrate dehydrogenase/decarboxylase / D-malate dehydrogenase [EC:1.1.1.93 4.1.1.73 1.1.1.83]
K07258	DESeq2	No-EcMF	EcMF	1.32883e-07	holm	0.0008	dacC, dacA, dacD; serine-type D-Ala-D-Ala carboxypeptidase (penicillin-binding protein 5/6) [EC:3.4.16.4]
K07278	DESeq2	No-EcMF	EcMF	7.47196e-06	holm	0.04375	tamA; translocation and assembly module TamA
K07281	DESeq2	No-EcMF	EcMF	2.5697e-08	holm	0.00016	ipct; 1L-myo-inositol 1-phosphate cytidylyltransferase [EC:2.7.7.74]
K07291	DESeq2	No-EcMF	EcMF	3.39059e-08	holm	0.00021	dipps; CDP-L-myo-inositol myo-inositolphosphotransferase [EC:2.7.8.34]
K07302	DESeq2	No-EcMF	EcMF	1.19407e-08	holm	7e-05	iorA; isoquinoline 1-oxidoreductase subunit alpha [EC:1.3.99.16]
K07303	DESeq2	No-EcMF	EcMF	7.56423e-09	holm	5e-05	iorB; isoquinoline 1-oxidoreductase subunit beta [EC:1.3.99.16]
K07315	DESeq2	No-EcMF	EcMF	5.48777e-07	holm	0.00328	rsbU_P; phosphoserine phosphatase RsbU/P [EC:3.1.3.3]
K07335	DESeq2	No-EcMF	EcMF	6.48155e-07	holm	0.00387	bmpA, bmpB, tmpC; basic membrane protein A and related proteins
K07397	DESeq2	No-EcMF	EcMF	7.05088e-06	holm	0.04131	yhfA; putative redox protein
K07405	DESeq2	No-EcMF	EcMF	2.13215e-07	holm	0.00128	E3.2.1.1A; alpha-amylase [EC:3.2.1.1]
K07407	DESeq2	No-EcMF	EcMF	2.23634e-07	holm	0.00135	E3.2.1.22B, galA, rafA; alpha-galactosidase [EC:3.2.1.22]
K07455	DESeq2	No-EcMF	EcMF	4.35202e-06	holm	0.02559	recT; recombination protein RecT
K07481	DESeq2	No-EcMF	EcMF	1.56084e-08	holm	9e-05	K07481; transposase, IS5 family
K07487	DESeq2	No-EcMF	EcMF	8.98965e-07	holm	0.00536	K07487; transposase
K07499	DESeq2	No-EcMF	EcMF	4.14769e-06	holm	0.02441	K07499; putative transposase
K07502	DESeq2	No-EcMF	EcMF	6.62363e-06	holm	0.03884	yprB; uncharacterized protein
K07533	DESeq2	No-EcMF	EcMF	5.0325e-07	holm	0.00301	prsA; foldase protein PrsA [EC:5.2.1.8]
K07544	DESeq2	No-EcMF	EcMF	6.29368e-18	holm	0	bbsF; benzylsuccinate CoA-transferase BbsF subunit [EC:2.8.3.15]
K07574	DESeq2	No-EcMF	EcMF	4.73975e-09	holm	3e-05	yhbY; RNA-binding protein
K07668	DESeq2	No-EcMF	EcMF	4.55488e-06	holm	0.02677	vicR; two-component system, OmpR family, response regulator VicR
K07673	DESeq2	No-EcMF	EcMF	2.58994e-06	holm	0.01531	narX; two-component system, NarL family, nitrate/nitrite sensor histidine kinase NarX [EC:2.7.13.3]
K07714	DESeq2	No-EcMF	EcMF	1.04215e-06	holm	0.0062	atoC; two-component system, NtrC family, response regulator AtoC
K07738	DESeq2	No-EcMF	EcMF	2.7219e-13	holm	0	nrdR; transcriptional repressor NrdR
K07979	DESeq2	No-EcMF	EcMF	1.91136e-08	holm	0.00012	ytrA; GntR family transcriptional regulator
K08138	DESeq2	No-EcMF	EcMF	3.45296e-13	holm	0	xylE; MFS transporter, SP family, xylose:H+ symportor
K08156	DESeq2	No-EcMF	EcMF	9.75448e-15	holm	0	araJ; MFS transporter, DHA1 family, arabinose polymer utilization protein
K08169	DESeq2	No-EcMF	EcMF	3.08347e-10	holm	0	yebQ; MFS transporter, DHA2 family, multidrug resistance protein
K08303	DESeq2	No-EcMF	EcMF	6.76009e-10	holm	0	K08303; putative protease [EC:3.4.-.-]
K08325	DESeq2	No-EcMF	EcMF	1.76348e-06	holm	0.01046	yqhD; NADP-dependent alcohol dehydrogenase [EC:1.1.-.-]
K08646	DESeq2	No-EcMF	EcMF	6.43409e-15	holm	0	MEP; peptidyl-Lys metalloendopeptidase [EC:3.4.24.20]
K08685	DESeq2	No-EcMF	EcMF	2.05383e-07	holm	0.00124	qhpA; quinohemoprotein amine dehydrogenase [EC:1.4.9.1]
K08714	DESeq2	No-EcMF	EcMF	1.39281e-06	holm	0.00828	VGSC; voltage-gated sodium channel
K08884	DESeq2	No-EcMF	EcMF	2.75256e-10	holm	0	K08884; serine/threonine protein kinase, bacterial [EC:2.7.11.1]
K08963	DESeq2	No-EcMF	EcMF	7.04468e-13	holm	0	mtnA; methylthioribose-1-phosphate isomerase [EC:5.3.1.23]
K09004	DESeq2	No-EcMF	EcMF	4.33622e-29	holm	0	K09004; uncharacterized protein
K09007	DESeq2	No-EcMF	EcMF	3.08071e-06	holm	0.01818	folE2; GTP cyclohydrolase IB [EC:3.5.4.16]
K09065	DESeq2	No-EcMF	EcMF	1.89953e-07	holm	0.00114	argF; N-acetylornithine carbamoyltransferase [EC:2.1.3.9]
K09121	DESeq2	No-EcMF	EcMF	5.54313e-08	holm	0.00034	larC; pyridinium-3,5-bisthiocarboxylic acid mononucleotide nickel chelatase [EC:4.99.1.12]
K09154	DESeq2	No-EcMF	EcMF	5.42962e-06	holm	0.03187	K09154; uncharacterized protein
K09162	DESeq2	No-EcMF	EcMF	4.79735e-09	holm	3e-05	cld; chlorite dismutase [EC:1.13.11.49]
K09252	DESeq2	No-EcMF	EcMF	9.0649e-08	holm	0.00055	FAEB; feruloyl esterase [EC:3.1.1.73]
K09457	DESeq2	No-EcMF	EcMF	1.49052e-07	holm	0.0009	queF; 7-cyano-7-deazaguanine reductase [EC:1.7.1.13]
K09693	DESeq2	No-EcMF	EcMF	4.2178e-07	holm	0.00253	tagH; teichoic acid transport system ATP-binding protein [EC:7.5.2.4]
K09694	DESeq2	No-EcMF	EcMF	8.02772e-07	holm	0.00479	nodJ; lipooligosaccharide transport system permease protein
K09695	DESeq2	No-EcMF	EcMF	7.52082e-07	holm	0.00449	nodI; lipooligosaccharide transport system ATP-binding protein
K09744	DESeq2	No-EcMF	EcMF	1.69622e-08	holm	0.0001	K09744; uncharacterized protein
K09747	DESeq2	No-EcMF	EcMF	3.91064e-14	holm	0	ebfC; nucleoid-associated protein EbfC
K09790	DESeq2	No-EcMF	EcMF	1.24857e-06	holm	0.00742	K09790; uncharacterized protein
K09815	DESeq2	No-EcMF	EcMF	4.47846e-12	holm	0	znuA; zinc transport system substrate-binding protein
K09822	DESeq2	No-EcMF	EcMF	7.1631e-25	holm	0	K09822; uncharacterized protein
K09825	DESeq2	No-EcMF	EcMF	2.8498e-06	holm	0.01683	perR; Fur family transcriptional regulator, peroxide stress response regulator
K09913	DESeq2	No-EcMF	EcMF	4.69777e-08	holm	0.00028	ppnP; purine/pyrimidine-nucleoside phosphorylase [EC:2.4.2.1 2.4.2.2]
K09928	DESeq2	No-EcMF	EcMF	2.03183e-08	holm	0.00012	K09928; uncharacterized protein
K09936	DESeq2	No-EcMF	EcMF	2.49305e-06	holm	0.01475	TC.BAT2; bacterial/archaeal transporter family-2 protein
K09942	DESeq2	No-EcMF	EcMF	7.07922e-08	holm	0.00043	K09942; uncharacterized protein
K09951	DESeq2	No-EcMF	EcMF	1.89024e-06	holm	0.0112	cas2; CRISPR-associated protein Cas2
K09966	DESeq2	No-EcMF	EcMF	9.51807e-09	holm	6e-05	K09966; uncharacterized protein
K10001	DESeq2	No-EcMF	EcMF	2.96171e-06	holm	0.01749	gltI, aatJ; glutamate/aspartate transport system substrate-binding protein
K10002	DESeq2	No-EcMF	EcMF	1.67879e-06	holm	0.00996	gltK, aatM; glutamate/aspartate transport system permease protein
K10003	DESeq2	No-EcMF	EcMF	1.67879e-06	holm	0.00996	gltJ, aatQ; glutamate/aspartate transport system permease protein
K10004	DESeq2	No-EcMF	EcMF	4.06133e-11	holm	0	gltL, aatP; glutamate/aspartate transport system ATP-binding protein [EC:7.4.2.1]
K10026	DESeq2	No-EcMF	EcMF	4.31683e-11	holm	0	queE; 7-carboxy-7-deazaguanine synthase [EC:4.3.99.3]
K10206	DESeq2	No-EcMF	EcMF	1.56662e-07	holm	0.00094	E2.6.1.83; LL-diaminopimelate aminotransferase [EC:2.6.1.83]
K10563	DESeq2	No-EcMF	EcMF	1.99297e-06	holm	0.0118	mutM, fpg; formamidopyrimidine-DNA glycosylase [EC:3.2.2.23 4.2.99.18]
K10907	DESeq2	No-EcMF	EcMF	1.51927e-17	holm	0	K10907; aminotransferase [EC:2.6.1.-]
K10926	DESeq2	No-EcMF	EcMF	8.06944e-09	holm	5e-05	mshC; MSHA pilin protein MshC
K11065	DESeq2	No-EcMF	EcMF	2.66532e-08	holm	0.00016	tpx; thioredoxin-dependent peroxiredoxin [EC:1.11.1.24]
K11103	DESeq2	No-EcMF	EcMF	1.13417e-06	holm	0.00675	dctA; aerobic C4-dicarboxylate transport protein
K11178	DESeq2	No-EcMF	EcMF	3.09425e-06	holm	0.01825	yagS; xanthine dehydrogenase YagS FAD-binding subunit [EC:1.17.1.4]
K11604	DESeq2	No-EcMF	EcMF	4.01486e-06	holm	0.02364	sitA; manganese/iron transport system substrate-binding protein
K11605	DESeq2	No-EcMF	EcMF	4.01486e-06	holm	0.02364	sitC; manganese/iron transport system permease protein
K11606	DESeq2	No-EcMF	EcMF	3.22154e-06	holm	0.01899	sitD; manganese/iron transport system permease protein
K11607	DESeq2	No-EcMF	EcMF	3.90626e-06	holm	0.02301	sitB; manganese/iron transport system ATP-binding protein
K11688	DESeq2	No-EcMF	EcMF	1.73184e-10	holm	0	dctP; C4-dicarboxylate-binding protein DctP
K11738	DESeq2	No-EcMF	EcMF	1.54232e-07	holm	0.00093	ansP; L-asparagine permease
K11892	DESeq2	No-EcMF	EcMF	4.6189e-10	holm	0	impK, ompA, vasF, dotU; type VI secretion system protein ImpK
K11893	DESeq2	No-EcMF	EcMF	1.0786e-06	holm	0.00642	impJ, vasE; type VI secretion system protein ImpJ
K11896	DESeq2	No-EcMF	EcMF	5.65763e-06	holm	0.03319	impG, vasA; type VI secretion system protein ImpG
K11897	DESeq2	No-EcMF	EcMF	6.09375e-08	holm	0.00037	impF; type VI secretion system protein ImpF
K11900	DESeq2	No-EcMF	EcMF	8.19131e-06	holm	0.04793	impC; type VI secretion system protein ImpC
K11901	DESeq2	No-EcMF	EcMF	3.11482e-09	holm	2e-05	impB; type VI secretion system protein ImpB
K11903	DESeq2	No-EcMF	EcMF	6.30879e-07	holm	0.00377	hcp; type VI secretion system secreted protein Hcp
K11904	DESeq2	No-EcMF	EcMF	1.04156e-16	holm	0	vgrG; type VI secretion system secreted protein VgrG
K11907	DESeq2	No-EcMF	EcMF	1.85949e-10	holm	0	vasG, clpV; type VI secretion system protein VasG
K11921	DESeq2	No-EcMF	EcMF	1.73982e-06	holm	0.01032	cynR; LysR family transcriptional regulator, cyn operon transcriptional activator
K12140	DESeq2	No-EcMF	EcMF	2.56799e-06	holm	0.01519	hyfE; hydrogenase-4 component E [EC:1.-.-.-]
K12141	DESeq2	No-EcMF	EcMF	2.56799e-06	holm	0.01519	hyfF; hydrogenase-4 component F [EC:1.-.-.-]
K12280	DESeq2	No-EcMF	EcMF	7.68625e-09	holm	5e-05	mshJ; MSHA biogenesis protein MshJ
K12281	DESeq2	No-EcMF	EcMF	7.35629e-14	holm	0	mshK; MSHA biogenesis protein MshK
K12283	DESeq2	No-EcMF	EcMF	1.38624e-08	holm	8e-05	mshM; MSHA biogenesis protein MshM
K12284	DESeq2	No-EcMF	EcMF	6.84624e-07	holm	0.00409	mshN; MSHA biogenesis protein MshN
K12287	DESeq2	No-EcMF	EcMF	2.9689e-21	holm	0	mshQ; MSHA biogenesis protein MshQ
K12526	DESeq2	No-EcMF	EcMF	4.02753e-06	holm	0.02371	lysAC; bifunctional diaminopimelate decarboxylase / aspartate kinase [EC:4.1.1.20 2.7.2.4]
K12957	DESeq2	No-EcMF	EcMF	1.07702e-10	holm	0	ahr; alcohol/geraniol dehydrogenase (NADP+) [EC:1.1.1.2 1.1.1.183]
K12995	DESeq2	No-EcMF	EcMF	7.74485e-08	holm	0.00047	wbdC, wbpZ, mtfC; N-acetyl-alpha-D-glucosaminyl-diphospho-ditrans,octacis-undecaprenol 3-alpha-mannosyltransferase / rhamnosyltransferase [EC:2.4.1.348 2.4.1.-]
K13038	DESeq2	No-EcMF	EcMF	1.20358e-13	holm	0	coaBC, dfp; phosphopantothenoylcysteine decarboxylase / phosphopantothenate---cysteine ligase [EC:4.1.1.36 6.3.2.5]
K13292	DESeq2	No-EcMF	EcMF	2.73507e-21	holm	0	lgt, umpA; phosphatidylglycerol---prolipoprotein diacylglyceryl transferase [EC:2.5.1.145]
K13522	DESeq2	No-EcMF	EcMF	2.31151e-06	holm	0.01368	K13522, nadM; bifunctional NMN adenylyltransferase/nudix hydrolase [EC:2.7.7.1 3.6.1.-]
K13542	DESeq2	No-EcMF	EcMF	4.38444e-12	holm	0	cobA-hemD; uroporphyrinogen III methyltransferase / synthase [EC:2.1.1.107 4.2.1.75]
K13626	DESeq2	No-EcMF	EcMF	4.51785e-07	holm	0.0027	fliW; flagellar assembly factor FliW
K13665	DESeq2	No-EcMF	EcMF	8.46139e-09	holm	5e-05	gumL; pyruvyltransferase
K13747	DESeq2	No-EcMF	EcMF	1.6193e-06	holm	0.00961	nspC; carboxynorspermidine decarboxylase [EC:4.1.1.96]
K13794	DESeq2	No-EcMF	EcMF	2.06887e-06	holm	0.01225	tcuR; LysR family transcriptional regulator, regulatory protein for tcuABC
K13795	DESeq2	No-EcMF	EcMF	4.63931e-06	holm	0.02725	citB, tcuB; citrate/tricarballylate utilization protein
K13924	DESeq2	No-EcMF	EcMF	5.27867e-10	holm	0	cheBR; two-component system, chemotaxis family, CheB/CheR fusion protein [EC:2.1.1.80 3.1.1.61]
K13954	DESeq2	No-EcMF	EcMF	7.31273e-06	holm	0.04284	yiaY; alcohol dehydrogenase [EC:1.1.1.1]
K14059	DESeq2	No-EcMF	EcMF	1.91587e-09	holm	1e-05	int; integrase
K14445	DESeq2	No-EcMF	EcMF	3.05694e-06	holm	0.01804	SLC13A2_3_5; solute carrier family 13 (sodium-dependent dicarboxylate transporter), member 2/3/5
K15024	DESeq2	No-EcMF	EcMF	7.64594e-07	holm	0.00456	K15024; putative phosphotransacetylase [EC:2.3.1.8]
K15065	DESeq2	No-EcMF	EcMF	2.86877e-06	holm	0.01694	desZ; 3-O-methylgallate 3,4-dioxygenase [EC:1.13.11.-]
K15342	DESeq2	No-EcMF	EcMF	1.27238e-06	holm	0.00756	cas1; CRISP-associated protein Cas1
K15553	DESeq2	No-EcMF	EcMF	9.50157e-07	holm	0.00566	ssuA; sulfonate transport system substrate-binding protein
K15580	DESeq2	No-EcMF	EcMF	4.22116e-12	holm	0	oppA, mppA; oligopeptide transport system substrate-binding protein
K15582	DESeq2	No-EcMF	EcMF	3.81913e-09	holm	2e-05	oppC; oligopeptide transport system permease protein
K15583	DESeq2	No-EcMF	EcMF	2.31478e-07	holm	0.00139	oppD; oligopeptide transport system ATP-binding protein
K15773	DESeq2	No-EcMF	EcMF	9.21452e-09	holm	6e-05	hipB; HTH-type transcriptional regulator / antitoxin HipB
K15866	DESeq2	No-EcMF	EcMF	3.46753e-10	holm	0	paaG; 2-(1,2-epoxy-1,2-dihydrophenyl)acetyl-CoA isomerase [EC:5.3.3.18]
K15980	DESeq2	No-EcMF	EcMF	2.12877e-10	holm	0	ACAD9; acyl-CoA dehydrogenase family member 9 [EC:1.3.99.-]
K16264	DESeq2	No-EcMF	EcMF	3.02546e-10	holm	0	czcD, zitB; cobalt-zinc-cadmium efflux system protein
K17228	DESeq2	No-EcMF	EcMF	2.20962e-08	holm	0.00013	sfnG; dimethylsulfone monooxygenase [EC:1.14.14.35]
K17248	DESeq2	No-EcMF	EcMF	2.79031e-11	holm	0	pglJ; N-acetylgalactosamine-N,N'-diacetylbacillosaminyl-diphospho-undecaprenol 4-alpha-N-acetylgalactosaminyltransferase [EC:2.4.1.291]
K17318	DESeq2	No-EcMF	EcMF	3.7878e-09	holm	2e-05	K17318, lplA; putative aldouronate transport system substrate-binding protein
K17319	DESeq2	No-EcMF	EcMF	6.48665e-09	holm	4e-05	lplB; putative aldouronate transport system permease protein
K17320	DESeq2	No-EcMF	EcMF	6.48665e-09	holm	4e-05	lplC; putative aldouronate transport system permease protein
K17713	DESeq2	No-EcMF	EcMF	4.6872e-08	holm	0.00028	bamB; outer membrane protein assembly factor BamB
K17828	DESeq2	No-EcMF	EcMF	2.76018e-08	holm	0.00017	pyrDI; dihydroorotate dehydrogenase (NAD+) catalytic subunit [EC:1.3.1.14]
K18143	DESeq2	No-EcMF	EcMF	2.66978e-11	holm	0	adeS; two-component system, OmpR family, sensor histidine kinase AdeS [EC:2.7.13.3]
K18144	DESeq2	No-EcMF	EcMF	3.01488e-08	holm	0.00018	adeR; two-component system, OmpR family, response regulator AdeR
K18145	DESeq2	No-EcMF	EcMF	8.92371e-08	holm	0.00054	adeA; membrane fusion protein, multidrug efflux system
K18146	DESeq2	No-EcMF	EcMF	8.92371e-08	holm	0.00054	adeB; multidrug efflux pump
K18199	DESeq2	No-EcMF	EcMF	5.62893e-07	holm	0.00336	inhA; cyclohexyl-isocyanide hydratase [EC:4.2.1.103]
K18235	DESeq2	No-EcMF	EcMF	1.52442e-07	holm	0.00092	vgb; virginiamycin B lyase [EC:4.2.99.-]
K18299	DESeq2	No-EcMF	EcMF	2.90335e-07	holm	0.00174	mexF; multidrug efflux pump
K18306	DESeq2	No-EcMF	EcMF	8.22209e-09	holm	5e-05	mexH; membrane fusion protein, multidrug efflux system
K18307	DESeq2	No-EcMF	EcMF	3.29573e-07	holm	0.00198	mexI; multidrug efflux pump
K18346	DESeq2	No-EcMF	EcMF	7.92623e-06	holm	0.04638	vanW; vancomycin resistance protein VanW
K18660	DESeq2	No-EcMF	EcMF	1.91297e-06	holm	0.01133	ACSF3; malonyl-CoA/methylmalonyl-CoA synthetase [EC:6.2.1.-]
K18672	DESeq2	No-EcMF	EcMF	2.9811e-08	holm	0.00018	dacA; diadenylate cyclase [EC:2.7.7.85]
K18786	DESeq2	No-EcMF	EcMF	4.01672e-06	holm	0.02365	E2.4.1.321; cellobionic acid phosphorylase [EC:2.4.1.321]
K18879	DESeq2	No-EcMF	EcMF	4.6394e-09	holm	3e-05	xopD; type III effector protein XopD
K19058	DESeq2	No-EcMF	EcMF	5.41914e-07	holm	0.00324	merC; mercuric ion transport protein
K19176	DESeq2	No-EcMF	EcMF	7.34399e-08	holm	0.00044	FAAH2; fatty acid amide hydrolase 2 [EC:3.5.1.99]
K19267	DESeq2	No-EcMF	EcMF	1.68211e-10	holm	0	qorB; NAD(P)H dehydrogenase (quinone) [EC:1.6.5.2]
K19405	DESeq2	No-EcMF	EcMF	3.47289e-17	holm	0	mcsB; protein arginine kinase [EC:2.7.14.1]
K19411	DESeq2	No-EcMF	EcMF	7.53028e-18	holm	0	mcsA; protein arginine kinase activator
K19428	DESeq2	No-EcMF	EcMF	7.34399e-08	holm	0.00044	epsL; sugar transferase EpsL [EC:2.-.-.-]
K19429	DESeq2	No-EcMF	EcMF	3.04907e-18	holm	0	epsM; acetyltransferase EpsM [EC:2.3.1.-]
K19572	DESeq2	No-EcMF	EcMF	1.27167e-16	holm	0	CECR1, ADA2; adenosine deaminase CECR1 [EC:3.5.4.4]
K19586	DESeq2	No-EcMF	EcMF	1.13795e-12	holm	0	oqxA; membrane fusion protein, multidrug efflux system
K19733	DESeq2	No-EcMF	EcMF	3.50083e-08	holm	0.00021	sinR, raiR, avsR; LuxR family transcriptional regulator, quorum-sensing system regulator SinR
K19776	DESeq2	No-EcMF	EcMF	4.48919e-09	holm	3e-05	dgoR; GntR family transcriptional regulator, galactonate operon transcriptional repressor

## Sheet: Table S2
Table S2. Assigned Enzyme Commission (EC) features for bacterial communities. PICRUSt2 was used to assign functions. All p-values were adjusted using the Holm-Bonferroni method.
Feature	Statistical Method	Treatment 1	Treatment 2	p value	adj_method	p_adjust	Functional Description
EC:1.1.1.157	DESeq2	No-EcMF	EcMF	4.1032e-08	holm	8e-05	3-hydroxybutyryl-CoA dehydrogenase
EC:1.1.1.193	DESeq2	No-EcMF	EcMF	1.49549e-07	holm	0.00029	5-amino-6-(5-phosphoribosylamino)uracil reductase
EC:1.1.1.27	DESeq2	No-EcMF	EcMF	3.55316e-06	holm	0.00672	L-lactate dehydrogenase
EC:1.1.1.271	DESeq2	No-EcMF	EcMF	2.79477e-06	holm	0.0053	GDP-L-fucose synthase
EC:1.1.1.34	DESeq2	No-EcMF	EcMF	1.22308e-05	holm	0.02279	Hydroxymethylglutaryl-CoA reductase (NADPH)
EC:1.1.1.35	DESeq2	No-EcMF	EcMF	1.3906e-05	holm	0.02587	3-hydroxyacyl-CoA dehydrogenase
EC:1.1.1.41	DESeq2	No-EcMF	EcMF	8.59062e-06	holm	0.01606	Isocitrate dehydrogenase (NAD(+))
EC:1.1.1.65	DESeq2	No-EcMF	EcMF	2.20855e-05	holm	0.0407	Pyridoxine 4-dehydrogenase
EC:1.1.1.83	DESeq2	No-EcMF	EcMF	2.07195e-06	holm	0.00394	D-malate dehydrogenase (decarboxylating)
EC:1.1.1.93	DESeq2	No-EcMF	EcMF	2.07195e-06	holm	0.00394	Tartrate dehydrogenase
EC:1.1.1.95	DESeq2	No-EcMF	EcMF	1.5459e-06	holm	0.00295	Phosphoglycerate dehydrogenase
EC:1.10.3.3	DESeq2	No-EcMF	EcMF	1.32026e-08	holm	3e-05	L-ascorbate oxidase
EC:1.11.1.15	DESeq2	No-EcMF	EcMF	7.45848e-09	holm	1e-05	Peroxiredoxin
EC:1.11.1.6	DESeq2	No-EcMF	EcMF	7.36153e-06	holm	0.01379	Catalase
EC:1.13.11.11	DESeq2	No-EcMF	EcMF	2.08513e-08	holm	4e-05	Tryptophan 2,3-dioxygenase
EC:1.13.11.4	DESeq2	No-EcMF	EcMF	1.84517e-12	holm	0	Gentisate 1,2-dioxygenase
EC:1.13.11.49	DESeq2	No-EcMF	EcMF	5.52147e-09	holm	1e-05	Chlorite O(2)-lyase
EC:1.13.11.52	DESeq2	No-EcMF	EcMF	6.66924e-07	holm	0.00129	Indoleamine 2,3-dioxygenase
EC:1.14.11.16	DESeq2	No-EcMF	EcMF	7.1911e-06	holm	0.01348	Peptide-aspartate beta-dioxygenase
EC:1.14.13.149	DESeq2	No-EcMF	EcMF	1.62938e-19	holm	0	Phenylacetyl-CoA 1,2-epoxidase
EC:1.14.13.20	DESeq2	No-EcMF	EcMF	1.55436e-05	holm	0.02883	2,4-dichlorophenol 6-monooxygenase
EC:1.14.13.82	DESeq2	No-EcMF	EcMF	6.58991e-12	holm	0	Vanillate monooxygenase
EC:1.17.4.2	DESeq2	No-EcMF	EcMF	1.17283e-12	holm	0	Ribonucleoside-triphosphate reductase
EC:1.2.1.41	DESeq2	No-EcMF	EcMF	1.59917e-06	holm	0.00305	Glutamate-5-semialdehyde dehydrogenase
EC:1.2.1.88	DESeq2	No-EcMF	EcMF	2.12742e-07	holm	0.00041	L-glutamate gamma-semialdehyde dehydrogenase
EC:1.2.1.91	DESeq2	No-EcMF	EcMF	7.53934e-07	holm	0.00145	3-oxo-5,6-dehydrosuberyl-CoA semialdehyde dehydrogenase
EC:1.2.5.1	DESeq2	No-EcMF	EcMF	2.52087e-05	holm	0.04638	Pyruvate dehydrogenase (quinone)
EC:1.2.7.8	DESeq2	No-EcMF	EcMF	2.29779e-08	holm	5e-05	Indolepyruvate ferredoxin oxidoreductase
EC:1.2.99.5	DESeq2	No-EcMF	EcMF	2.36672e-06	holm	0.00449	Formylmethanofuran dehydrogenase
EC:1.3.1.14	DESeq2	No-EcMF	EcMF	5.59893e-08	holm	0.00011	Dihydroorotate dehydrogenase (NAD(+))
EC:1.3.3.4	DESeq2	No-EcMF	EcMF	1.6969e-07	holm	0.00033	Protoporphyrinogen oxidase
EC:1.3.8.1	DESeq2	No-EcMF	EcMF	1.53207e-21	holm	0	Short-chain acyl-CoA dehydrogenase
EC:1.3.8.6	DESeq2	No-EcMF	EcMF	3.00293e-07	holm	0.00058	Glutaryl-CoA dehydrogenase (ETF)
EC:1.3.8.7	DESeq2	No-EcMF	EcMF	8.99616e-07	holm	0.00173	Medium-chain acyl-CoA dehydrogenase
EC:1.3.99.16	DESeq2	No-EcMF	EcMF	1.2849e-08	holm	3e-05	Isoquinoline 1-oxidoreductase
EC:1.4.1.4	DESeq2	No-EcMF	EcMF	7.04846e-06	holm	0.01323	Glutamate dehydrogenase (NADP(+))
EC:1.4.3.21	DESeq2	No-EcMF	EcMF	8.5789e-08	holm	0.00017	Primary-amine oxidase
EC:1.4.4.2	DESeq2	No-EcMF	EcMF	7.59434e-08	holm	0.00015	Glycine dehydrogenase (aminomethyl-transferring)
EC:1.5.1.36	DESeq2	No-EcMF	EcMF	1.4795e-07	holm	0.00029	Flavin reductase (NADH)
EC:1.6.5.3	DESeq2	No-EcMF	EcMF	2.06952e-07	holm	0.0004	NADH:ubiquinone reductase (H(+)-translocating)
EC:1.7.1.13	DESeq2	No-EcMF	EcMF	1.98729e-07	holm	0.00039	PreQ(1) synthase
EC:1.9.3.1	DESeq2	No-EcMF	EcMF	1.0411e-06	holm	0.002	Cytochrome-c oxidase
EC:2.1.1.193	DESeq2	No-EcMF	EcMF	5.31541e-06	holm	0.01	16S rRNA (uracil(1498)-N(3))-methyltransferase
EC:2.1.1.199	DESeq2	No-EcMF	EcMF	7.92154e-10	holm	0	16S rRNA (cytosine(1402)-N(4))-methyltransferase
EC:2.1.1.207	DESeq2	No-EcMF	EcMF	8.36996e-11	holm	0	tRNA (cytidine(34)-2'-O)-methyltransferase
EC:2.1.1.35	DESeq2	No-EcMF	EcMF	7.39313e-07	holm	0.00143	tRNA (uracil(54)-C(5))-methyltransferase
EC:2.1.1.67	DESeq2	No-EcMF	EcMF	1.56194e-06	holm	0.00298	Thiopurine S-methyltransferase
EC:2.1.1.72	DESeq2	No-EcMF	EcMF	2.76859e-20	holm	0	Site-specific DNA-methyltransferase (adenine-specific)
EC:2.1.3.9	DESeq2	No-EcMF	EcMF	2.70819e-07	holm	0.00053	N-acetylornithine carbamoyltransferase
EC:2.3.1.101	DESeq2	No-EcMF	EcMF	5.09527e-06	holm	0.00959	Formylmethanofuran--tetrahydromethanopterin N-formyltransferase
EC:2.3.1.12	DESeq2	No-EcMF	EcMF	2.70205e-05	holm	0.04961	Dihydrolipoyllysine-residue acetyltransferase
EC:2.3.1.157	DESeq2	No-EcMF	EcMF	1.42241e-08	holm	3e-05	Glucosamine-1-phosphate N-acetyltransferase
EC:2.3.1.19	DESeq2	No-EcMF	EcMF	3.22214e-06	holm	0.0061	Phosphate butyryltransferase
EC:2.4.1.14	DESeq2	No-EcMF	EcMF	5.3218e-08	holm	0.0001	Sucrose-phosphate synthase
EC:2.4.1.15	DESeq2	No-EcMF	EcMF	3.21235e-14	holm	0	Alpha,alpha-trehalose-phosphate synthase (UDP-forming)
EC:2.4.1.212	DESeq2	No-EcMF	EcMF	1.54294e-12	holm	0	Hyaluronan synthase
EC:2.4.1.291	DESeq2	No-EcMF	EcMF	1.29859e-11	holm	0	4-alpha-N-acetylgalactosaminyltransferase
EC:2.4.1.321	DESeq2	No-EcMF	EcMF	3.97756e-06	holm	0.00751	Cellobionic acid phosphorylase
EC:2.4.2.12	DESeq2	No-EcMF	EcMF	8.37379e-07	holm	0.00161	Nicotinamide phosphoribosyltransferase
EC:2.4.2.14	DESeq2	No-EcMF	EcMF	2.26088e-05	holm	0.04165	Amidophosphoribosyltransferase
EC:2.4.2.2	DESeq2	No-EcMF	EcMF	2.86134e-09	holm	1e-05	Pyrimidine-nucleoside phosphorylase
EC:2.4.2.29	DESeq2	No-EcMF	EcMF	7.67254e-06	holm	0.01436	tRNA-guanine(34) transglycosylase
EC:2.4.2.7	DESeq2	No-EcMF	EcMF	4.69031e-11	holm	0	Adenine phosphoribosyltransferase
EC:2.4.2.8	DESeq2	No-EcMF	EcMF	2.54838e-12	holm	0	Hypoxanthine phosphoribosyltransferase
EC:2.5.1.16	DESeq2	No-EcMF	EcMF	4.43202e-08	holm	9e-05	Spermidine synthase
EC:2.5.1.48	DESeq2	No-EcMF	EcMF	1.41226e-06	holm	0.0027	Cystathionine gamma-synthase
EC:2.5.1.61	DESeq2	No-EcMF	EcMF	1.12931e-07	holm	0.00022	Hydroxymethylbilane synthase
EC:2.6.1.83	DESeq2	No-EcMF	EcMF	5.0237e-07	holm	0.00097	LL-diaminopimelate aminotransferase
EC:2.7.1.167	DESeq2	No-EcMF	EcMF	1.68113e-11	holm	0	D-glycero-beta-D-manno-heptose-7-phosphate kinase
EC:2.7.1.168	DESeq2	No-EcMF	EcMF	2.73757e-06	holm	0.00519	D-glycero-alpha-D-manno-heptose-7-phosphate kinase
EC:2.7.1.170	DESeq2	No-EcMF	EcMF	8.46782e-07	holm	0.00163	Anhydro-N-acetylmuramic acid kinase
EC:2.7.1.25	DESeq2	No-EcMF	EcMF	1.51334e-05	holm	0.02809	Adenylyl-sulfate kinase
EC:2.7.1.69	DESeq2	No-EcMF	EcMF	8.14136e-06	holm	0.01523	Protein-N(pi)-phosphohistidine--sugar phosphotransferase
EC:2.7.13.3	DESeq2	No-EcMF	EcMF	6.11239e-19	holm	0	Histidine kinase
EC:2.7.14.1	DESeq2	No-EcMF	EcMF	1.1382e-15	holm	0	Protein arginine kinase
EC:2.7.2.11	DESeq2	No-EcMF	EcMF	2.7649e-07	holm	0.00054	Glutamate 5-kinase
EC:2.7.2.8	DESeq2	No-EcMF	EcMF	6.95986e-06	holm	0.01307	Acetylglutamate kinase
EC:2.7.3.9	DESeq2	No-EcMF	EcMF	5.44288e-09	holm	1e-05	Phosphoenolpyruvate--protein phosphotransferase
EC:2.7.4.14	DESeq2	No-EcMF	EcMF	4.54171e-13	holm	0	UMP/CMP kinase
EC:2.7.4.3	DESeq2	No-EcMF	EcMF	3.36163e-07	holm	0.00065	Adenylate kinase
EC:2.7.4.6	DESeq2	No-EcMF	EcMF	4.01628e-06	holm	0.00757	Nucleoside-diphosphate kinase
EC:2.7.4.8	DESeq2	No-EcMF	EcMF	6.41191e-06	holm	0.01205	Guanylate kinase
EC:2.7.4.9	DESeq2	No-EcMF	EcMF	2.80619e-11	holm	0	dTMP kinase
EC:2.7.6.1	DESeq2	No-EcMF	EcMF	1.51234e-05	holm	0.02808	Ribose-phosphate diphosphokinase
EC:2.7.7.1	DESeq2	No-EcMF	EcMF	6.60109e-06	holm	0.0124	Nicotinamide-nucleotide adenylyltransferase
EC:2.7.7.18	DESeq2	No-EcMF	EcMF	2.56434e-07	holm	0.0005	Nicotinate-nucleotide adenylyltransferase
EC:2.7.7.19	DESeq2	No-EcMF	EcMF	1.2585e-10	holm	0	Polynucleotide adenylyltransferase
EC:2.7.7.23	DESeq2	No-EcMF	EcMF	1.67948e-09	holm	0	UDP-N-acetylglucosamine diphosphorylase
EC:2.7.7.56	DESeq2	No-EcMF	EcMF	2.29752e-12	holm	0	tRNA nucleotidyltransferase
EC:2.7.7.6	DESeq2	No-EcMF	EcMF	7.51422e-19	holm	0	DNA-directed RNA polymerase
EC:2.7.7.63	DESeq2	No-EcMF	EcMF	5.22784e-14	holm	0	Lipoate--protein ligase
EC:2.7.7.7	DESeq2	No-EcMF	EcMF	3.954e-06	holm	0.00747	DNA-directed DNA polymerase
EC:2.7.7.70	DESeq2	No-EcMF	EcMF	1.68113e-11	holm	0	D-glycero-beta-D-manno-heptose 1-phosphate adenylyltransferase
EC:2.7.7.74	DESeq2	No-EcMF	EcMF	1.89764e-08	holm	4e-05	1L-myo-inositol 1-phosphate cytidylyltransferase
EC:2.7.7.9	DESeq2	No-EcMF	EcMF	7.0966e-06	holm	0.01331	UTP--glucose-1-phosphate uridylyltransferase
EC:2.7.8.33	DESeq2	No-EcMF	EcMF	1.34242e-06	holm	0.00257	N-acetylglucosaminephosphotransferase
EC:2.7.8.34	DESeq2	No-EcMF	EcMF	2.27227e-08	holm	4e-05	CDP-L-myo-inositol myo-inositolphosphotransferase
EC:2.7.9.2	DESeq2	No-EcMF	EcMF	1.92296e-07	holm	0.00038	Pyruvate, water dikinase
EC:2.8.3.12	DESeq2	No-EcMF	EcMF	6.04411e-06	holm	0.01137	Glutaconate CoA-transferase
EC:2.8.3.15	DESeq2	No-EcMF	EcMF	1.89284e-18	holm	0	Succinyl-CoA:(R)-benzylsuccinate CoA-transferase
EC:3.1.1.29	DESeq2	No-EcMF	EcMF	1.62603e-05	holm	0.03013	Aminoacyl-tRNA hydrolase
EC:3.1.1.61	DESeq2	No-EcMF	EcMF	1.49651e-07	holm	0.00029	Protein-glutamate methylesterase
EC:3.1.1.73	DESeq2	No-EcMF	EcMF	8.40772e-08	holm	0.00017	Feruloyl esterase
EC:3.1.1.85	DESeq2	No-EcMF	EcMF	1.08719e-08	holm	2e-05	Pimeloyl-[acyl-carrier protein] methyl ester esterase
EC:3.1.12.1	DESeq2	No-EcMF	EcMF	2.15642e-05	holm	0.03976	5' to 3' exodeoxyribonuclease (nucleoside 3'-phosphate-forming)
EC:3.1.21.2	DESeq2	No-EcMF	EcMF	4.23622e-06	holm	0.00799	Deoxyribonuclease IV
EC:3.1.26.11	DESeq2	No-EcMF	EcMF	8.72152e-07	holm	0.00168	Ribonuclease Z
EC:3.1.3.12	DESeq2	No-EcMF	EcMF	5.07179e-12	holm	0	Trehalose-phosphatase
EC:3.1.3.16	DESeq2	No-EcMF	EcMF	7.32554e-17	holm	0	Protein-serine/threonine phosphatase
EC:3.1.3.3	DESeq2	No-EcMF	EcMF	7.78222e-08	holm	0.00015	Phosphoserine phosphatase
EC:3.1.3.7	DESeq2	No-EcMF	EcMF	1.42424e-05	holm	0.02648	3'(2'),5'-bisphosphate nucleotidase
EC:3.1.4.3	DESeq2	No-EcMF	EcMF	5.38165e-10	holm	0	Phospholipase C
EC:3.1.6.13	DESeq2	No-EcMF	EcMF	1.73593e-06	holm	0.00331	Iduronate-2-sulfatase
EC:3.2.1.177	DESeq2	No-EcMF	EcMF	8.69496e-07	holm	0.00167	Alpha-D-xyloside xylohydrolase
EC:3.2.1.46	DESeq2	No-EcMF	EcMF	2.91898e-24	holm	0	Galactosylceramidase
EC:3.2.1.58	DESeq2	No-EcMF	EcMF	4.24976e-19	holm	0	Glucan 1,3-beta-glucosidase
EC:3.2.1.78	DESeq2	No-EcMF	EcMF	4.32381e-06	holm	0.00815	Mannan endo-1,4-beta-mannosidase
EC:3.2.2.23	DESeq2	No-EcMF	EcMF	9.03246e-07	holm	0.00173	DNA-formamidopyrimidine glycosylase
EC:3.3.2.12	DESeq2	No-EcMF	EcMF	7.53934e-07	holm	0.00145	Oxepin-CoA hydrolase
EC:3.4.11.1	DESeq2	No-EcMF	EcMF	2.91254e-07	holm	0.00057	Leucyl aminopeptidase
EC:3.4.13.19	DESeq2	No-EcMF	EcMF	7.3051e-06	holm	0.01369	Membrane dipeptidase
EC:3.4.21.88	DESeq2	No-EcMF	EcMF	1.77589e-07	holm	0.00035	Repressor LexA
EC:3.4.22.40	DESeq2	No-EcMF	EcMF	1.54087e-10	holm	0	Bleomycin hydrolase
EC:3.4.23.43	DESeq2	No-EcMF	EcMF	3.53899e-09	holm	1e-05	Prepilin peptidase
EC:3.4.24.20	DESeq2	No-EcMF	EcMF	3.01127e-15	holm	0	Peptidyl-Lys metalloendopeptidase
EC:3.5.1.38	DESeq2	No-EcMF	EcMF	5.8387e-08	holm	0.00011	Glutamin-(asparagin-)ase
EC:3.5.1.4	DESeq2	No-EcMF	EcMF	9.3671e-14	holm	0	Amidase
EC:3.5.1.42	DESeq2	No-EcMF	EcMF	3.39538e-08	holm	7e-05	Nicotinamide-nucleotide amidase
EC:3.5.1.46	DESeq2	No-EcMF	EcMF	1.74413e-08	holm	3e-05	6-aminohexanoate-oligomer exohydrolase
EC:3.5.1.86	DESeq2	No-EcMF	EcMF	1.8125e-05	holm	0.03353	Mandelamide amidase
EC:3.5.1.99	DESeq2	No-EcMF	EcMF	6.3958e-08	holm	0.00013	Fatty acid amide hydrolase
EC:3.5.2.15	DESeq2	No-EcMF	EcMF	1.42486e-05	holm	0.02648	Cyanuric acid amidohydrolase
EC:3.5.2.5	DESeq2	No-EcMF	EcMF	1.14305e-05	holm	0.02131	Allantoinase
EC:3.5.4.19	DESeq2	No-EcMF	EcMF	9.38481e-06	holm	0.01753	Phosphoribosyl-AMP cyclohydrolase
EC:3.5.4.26	DESeq2	No-EcMF	EcMF	4.85301e-07	holm	0.00094	Diaminohydroxyphosphoribosylaminopyrimidine deaminase
EC:3.5.4.27	DESeq2	No-EcMF	EcMF	1.12079e-05	holm	0.0209	Methenyltetrahydromethanopterin cyclohydrolase
EC:3.5.4.5	DESeq2	No-EcMF	EcMF	1.95579e-05	holm	0.03614	Cytidine deaminase
EC:3.5.99.7	DESeq2	No-EcMF	EcMF	7.43224e-11	holm	0	1-aminocyclopropane-1-carboxylate deaminase
EC:3.6.1.13	DESeq2	No-EcMF	EcMF	3.52589e-07	holm	0.00068	ADP-ribose diphosphatase
EC:3.6.3.14	DESeq2	No-EcMF	EcMF	2.09101e-05	holm	0.03858	H(+)-transporting two-sector ATPase
EC:3.6.3.27	DESeq2	No-EcMF	EcMF	2.08647e-05	holm	0.03852	Phosphate-transporting ATPase
EC:3.6.3.3	DESeq2	No-EcMF	EcMF	1.10528e-06	holm	0.00212	Cadmium-exporting ATPase
EC:3.6.3.34	DESeq2	No-EcMF	EcMF	1.63234e-07	holm	0.00032	Iron-chelate-transporting ATPase
EC:3.6.3.40	DESeq2	No-EcMF	EcMF	2.86022e-07	holm	0.00056	Teichoic-acid-transporting ATPase
EC:3.6.3.5	DESeq2	No-EcMF	EcMF	1.10528e-06	holm	0.00212	Zinc-exporting ATPase
EC:3.6.3.54	DESeq2	No-EcMF	EcMF	1.31949e-06	holm	0.00252	Cu(+) exporting ATPase
EC:3.6.4.12	DESeq2	No-EcMF	EcMF	1.59414e-10	holm	0	DNA helicase
EC:3.7.1.2	DESeq2	No-EcMF	EcMF	2.53329e-16	holm	0	Fumarylacetoacetase
EC:3.7.1.3	DESeq2	No-EcMF	EcMF	8.14815e-06	holm	0.01524	Kynureninase
EC:3.8.1.3	DESeq2	No-EcMF	EcMF	6.20572e-07	holm	0.0012	Haloacetate dehalogenase
EC:4.1.1.21	DESeq2	No-EcMF	EcMF	1.61127e-05	holm	0.02987	Phosphoribosylaminoimidazole carboxylase
EC:4.1.1.22	DESeq2	No-EcMF	EcMF	2.33926e-05	holm	0.04307	Histidine decarboxylase
EC:4.1.1.36	DESeq2	No-EcMF	EcMF	9.53088e-17	holm	0	Phosphopantothenoylcysteine decarboxylase
EC:4.1.1.73	DESeq2	No-EcMF	EcMF	2.07195e-06	holm	0.00394	Tartrate decarboxylase
EC:4.1.1.96	DESeq2	No-EcMF	EcMF	3.43813e-06	holm	0.00651	Carboxynorspermidine decarboxylase
EC:4.1.2.4	DESeq2	No-EcMF	EcMF	2.23556e-08	holm	4e-05	Deoxyribose-phosphate aldolase
EC:4.1.3.4	DESeq2	No-EcMF	EcMF	4.70433e-08	holm	9e-05	Hydroxymethylglutaryl-CoA lyase
EC:4.1.99.18	DESeq2	No-EcMF	EcMF	1.29167e-08	holm	3e-05	Cyclic pyranopterin phosphate synthase
EC:4.2.1.103	DESeq2	No-EcMF	EcMF	6.68037e-07	holm	0.00129	Cyclohexyl-isocyanide hydratase
EC:4.2.1.11	DESeq2	No-EcMF	EcMF	1.12316e-06	holm	0.00215	Phosphopyruvate hydratase
EC:4.2.1.129	DESeq2	No-EcMF	EcMF	2.61215e-05	holm	0.04801	Squalene--hopanol cyclase
EC:4.2.1.42	DESeq2	No-EcMF	EcMF	2.03268e-05	holm	0.03754	Galactarate dehydratase
EC:4.2.1.79	DESeq2	No-EcMF	EcMF	3.76357e-06	holm	0.00712	2-methylcitrate dehydratase
EC:4.2.3.4	DESeq2	No-EcMF	EcMF	7.04357e-07	holm	0.00136	3-dehydroquinate synthase
EC:4.2.99.18	DESeq2	No-EcMF	EcMF	8.50871e-07	holm	0.00164	DNA-(apurinic or apyrimidinic site) lyase
EC:4.3.1.1	DESeq2	No-EcMF	EcMF	1.13976e-15	holm	0	Aspartate ammonia-lyase
EC:4.3.2.2	DESeq2	No-EcMF	EcMF	1.97431e-06	holm	0.00376	Adenylosuccinate lyase
EC:4.3.99.3	DESeq2	No-EcMF	EcMF	5.93885e-10	holm	0	7-carboxy-7-deazaguanine synthase
EC:4.4.1.1	DESeq2	No-EcMF	EcMF	1.30898e-06	holm	0.0025	Cystathionine gamma-lyase
EC:4.4.1.11	DESeq2	No-EcMF	EcMF	1.86451e-05	holm	0.03447	Methionine gamma-lyase
EC:4.6.1.13	DESeq2	No-EcMF	EcMF	5.51669e-12	holm	0	Phosphatidylinositol diacylglycerol-lyase
EC:4.99.1.4	DESeq2	No-EcMF	EcMF	2.06654e-06	holm	0.00393	Sirohydrochlorin ferrochelatase
EC:5.1.2.2	DESeq2	No-EcMF	EcMF	3.01044e-07	holm	0.00058	Mandelate racemase
EC:5.1.3.9	DESeq2	No-EcMF	EcMF	2.86193e-11	holm	0	N-acylglucosamine-6-phosphate 2-epimerase
EC:5.2.1.4	DESeq2	No-EcMF	EcMF	6.73231e-13	holm	0	Maleylpyruvate isomerase
EC:5.3.1.16	DESeq2	No-EcMF	EcMF	2.20151e-09	holm	0	isomerase
EC:5.3.1.23	DESeq2	No-EcMF	EcMF	4.21142e-11	holm	0	S-methyl-5-thioribose-1-phosphate isomerase
EC:5.3.3.10	DESeq2	No-EcMF	EcMF	5.18422e-08	holm	0.0001	5-carboxymethyl-2-hydroxymuconate Delta-isomerase
EC:5.3.3.18	DESeq2	No-EcMF	EcMF	2.04667e-12	holm	0	2-(1,2-epoxy-1,2-dihydrophenyl)acetyl-CoA isomerase
EC:5.4.2.10	DESeq2	No-EcMF	EcMF	2.52816e-05	holm	0.04649	Phosphoglucosamine mutase
EC:5.4.2.12	DESeq2	No-EcMF	EcMF	2.55799e-07	holm	0.0005	Phosphoglycerate mutase (2,3-diphosphoglycerate-independent)
EC:5.4.99.17	DESeq2	No-EcMF	EcMF	2.61215e-05	holm	0.04801	Squalene--hopene cyclase
EC:5.4.99.18	DESeq2	No-EcMF	EcMF	1.65498e-05	holm	0.03065	5-(carboxyamino)imidazole ribonucleotide mutase
EC:5.4.99.23	DESeq2	No-EcMF	EcMF	3.76361e-12	holm	0	23S rRNA pseudouridine(1911/1915/1917) synthase
EC:5.4.99.5	DESeq2	No-EcMF	EcMF	2.07135e-07	holm	0.0004	Chorismate mutase
EC:5.99.1.3	DESeq2	No-EcMF	EcMF	1.57864e-12	holm	0	DNA topoisomerase (ATP-hydrolyzing)
EC:6.1.1.1	DESeq2	No-EcMF	EcMF	3.21572e-12	holm	0	Tyrosine--tRNA ligase
EC:6.1.1.11	DESeq2	No-EcMF	EcMF	1.11857e-06	holm	0.00214	Serine--tRNA ligase
EC:6.1.1.14	DESeq2	No-EcMF	EcMF	1.25431e-08	holm	2e-05	Glycine--tRNA ligase
EC:6.1.1.16	DESeq2	No-EcMF	EcMF	2.42707e-06	holm	0.0046	Cysteine--tRNA ligase
EC:6.1.1.19	DESeq2	No-EcMF	EcMF	7.15762e-10	holm	0	Arginine--tRNA ligase
EC:6.1.1.21	DESeq2	No-EcMF	EcMF	4.42155e-07	holm	0.00086	Histidine--tRNA ligase
EC:6.1.1.3	DESeq2	No-EcMF	EcMF	4.00906e-06	holm	0.00757	Threonine--tRNA ligase
EC:6.1.1.6	DESeq2	No-EcMF	EcMF	1.01842e-12	holm	0	Lysine--tRNA ligase
EC:6.1.1.7	DESeq2	No-EcMF	EcMF	1.94941e-07	holm	0.00038	Alanine--tRNA ligase
EC:6.1.1.9	DESeq2	No-EcMF	EcMF	1.38999e-05	holm	0.02587	Valine--tRNA ligase
EC:6.3.2.13	DESeq2	No-EcMF	EcMF	1.08241e-05	holm	0.0202	UDP-N-acetylmuramoyl-L-alanyl-D-glutamate--2,6-diaminopimelate ligase
EC:6.3.2.32	DESeq2	No-EcMF	EcMF	1.28458e-05	holm	0.02392	Coenzyme gamma-F420-2:alpha-L-glutamate ligase
EC:6.3.2.5	DESeq2	No-EcMF	EcMF	1.24844e-18	holm	0	Phosphopantothenate--cysteine ligase
EC:6.3.3.1	DESeq2	No-EcMF	EcMF	7.4183e-07	holm	0.00143	Phosphoribosylformylglycinamidine cyclo-ligase
EC:6.3.3.2	DESeq2	No-EcMF	EcMF	4.00304e-06	holm	0.00756	5-formyltetrahydrofolate cyclo-ligase
EC:6.3.4.13	DESeq2	No-EcMF	EcMF	1.52213e-06	holm	0.00291	Phosphoribosylamine--glycine ligase
EC:6.3.4.15	DESeq2	No-EcMF	EcMF	1.88734e-06	holm	0.00359	Biotin--[acetyl-CoA-carboxylase] ligase
EC:6.3.4.20	DESeq2	No-EcMF	EcMF	1.03208e-05	holm	0.01927	7-cyano-7-deazaguanine synthase
EC:6.3.5.4	DESeq2	No-EcMF	EcMF	5.27963e-13	holm	0	Asparagine synthase (glutamine-hydrolyzing)
EC:6.3.5.5	DESeq2	No-EcMF	EcMF	1.11789e-06	holm	0.00214	Carbamoyl-phosphate synthase (glutamine-hydrolyzing)
EC:6.4.1.1	DESeq2	No-EcMF	EcMF	8.85696e-08	holm	0.00017	Pyruvate carboxylase
EC:6.5.1.2	DESeq2	No-EcMF	EcMF	1.6629e-05	holm	0.03078	DNA ligase (NAD(+))

## Sheet: Table S3
Table S3. MIMOSA2 derived community metabolic potential data for bacterial communities.
ASV	Condition	Compound	CMP	Compound Name	Kingdom	Phylum	Class	Order	Family	Genus	Species
ASV_1	EcMF	C00025	15.7788	L-Glutamic acid	Bacteria	Bacteroidota	Bacteroidia	Chitinophagales	Chitinophagaceae	Sediminibacterium	goheungense
ASV_1	No EcMF	C00025	14.6406	L-Glutamic acid	Bacteria	Bacteroidota	Bacteroidia	Chitinophagales	Chitinophagaceae	Sediminibacterium	goheungense
ASV_1	EcMF	C06104	126.231	Adipic acid	Bacteria	Bacteroidota	Bacteroidia	Chitinophagales	Chitinophagaceae	Sediminibacterium	goheungense
ASV_1	EcMF	C00122	126.231	Fumaric acid	Bacteria	Bacteroidota	Bacteroidia	Chitinophagales	Chitinophagaceae	Sediminibacterium	goheungense
ASV_1	No EcMF	C00122	117.125	Fumaric acid	Bacteria	Bacteroidota	Bacteroidia	Chitinophagales	Chitinophagaceae	Sediminibacterium	goheungense
ASV_1	No EcMF	C01879	-117.125	Pyroglutamic acid	Bacteria	Bacteroidota	Bacteroidia	Chitinophagales	Chitinophagaceae	Sediminibacterium	goheungense
ASV_1	EcMF	C00183	-126.231	L-Valine	Bacteria	Bacteroidota	Bacteroidia	Chitinophagales	Chitinophagaceae	Sediminibacterium	goheungense
ASV_1	EcMF	C00042	126.231	Succinic acid	Bacteria	Bacteroidota	Bacteroidia	Chitinophagales	Chitinophagaceae	Sediminibacterium	goheungense
ASV_1	No EcMF	C00042	117.125	Succinic acid	Bacteria	Bacteroidota	Bacteroidia	Chitinophagales	Chitinophagaceae	Sediminibacterium	goheungense
ASV_1	No EcMF	C00183	-117.125	L-Valine	Bacteria	Bacteroidota	Bacteroidia	Chitinophagales	Chitinophagaceae	Sediminibacterium	goheungense
ASV_1	No EcMF	C06104	117.125	Adipic acid	Bacteria	Bacteroidota	Bacteroidia	Chitinophagales	Chitinophagaceae	Sediminibacterium	goheungense
ASV_1	EcMF	C01879	-126.231	Pyroglutamic acid	Bacteria	Bacteroidota	Bacteroidia	Chitinophagales	Chitinophagaceae	Sediminibacterium	goheungense
ASV_10	EcMF	C00025	15.7292	L-Glutamic acid	Bacteria	Proteobacteria	Gammaproteobacteria	Burkholderiales	Comamonadaceae	Xylophilus	NA
ASV_10	No EcMF	C00122	51.075	Fumaric acid	Bacteria	Proteobacteria	Gammaproteobacteria	Burkholderiales	Comamonadaceae	Xylophilus	NA
ASV_10	No EcMF	C01879	-28.375	Pyroglutamic acid	Bacteria	Proteobacteria	Gammaproteobacteria	Burkholderiales	Comamonadaceae	Xylophilus	NA
ASV_10	EcMF	C01384	62.9167	Maleic acid	Bacteria	Proteobacteria	Gammaproteobacteria	Burkholderiales	Comamonadaceae	Xylophilus	NA
ASV_10	No EcMF	C01384	28.375	Maleic acid	Bacteria	Proteobacteria	Gammaproteobacteria	Burkholderiales	Comamonadaceae	Xylophilus	NA
ASV_10	No EcMF	C00025	7.09375	L-Glutamic acid	Bacteria	Proteobacteria	Gammaproteobacteria	Burkholderiales	Comamonadaceae	Xylophilus	NA
ASV_10	EcMF	C00122	113.25	Fumaric acid	Bacteria	Proteobacteria	Gammaproteobacteria	Burkholderiales	Comamonadaceae	Xylophilus	NA
ASV_10	No EcMF	C00249	28.375	Palmitic acid	Bacteria	Proteobacteria	Gammaproteobacteria	Burkholderiales	Comamonadaceae	Xylophilus	NA
ASV_10	EcMF	C01879	-62.9167	Pyroglutamic acid	Bacteria	Proteobacteria	Gammaproteobacteria	Burkholderiales	Comamonadaceae	Xylophilus	NA
ASV_10	EcMF	C00188	125.833	L-Threonine	Bacteria	Proteobacteria	Gammaproteobacteria	Burkholderiales	Comamonadaceae	Xylophilus	NA
ASV_10	No EcMF	C00188	56.75	L-Threonine	Bacteria	Proteobacteria	Gammaproteobacteria	Burkholderiales	Comamonadaceae	Xylophilus	NA
ASV_10	EcMF	C00037	4.34222e-15	Glycine	Bacteria	Proteobacteria	Gammaproteobacteria	Burkholderiales	Comamonadaceae	Xylophilus	NA
ASV_10	No EcMF	C00037	-1.4803e-15	Glycine	Bacteria	Proteobacteria	Gammaproteobacteria	Burkholderiales	Comamonadaceae	Xylophilus	NA
ASV_10	No EcMF	C00042	66.2083	Succinic acid	Bacteria	Proteobacteria	Gammaproteobacteria	Burkholderiales	Comamonadaceae	Xylophilus	NA
ASV_10	EcMF	C00183	-62.9167	L-Valine	Bacteria	Proteobacteria	Gammaproteobacteria	Burkholderiales	Comamonadaceae	Xylophilus	NA
ASV_10	No EcMF	C00183	-28.375	L-Valine	Bacteria	Proteobacteria	Gammaproteobacteria	Burkholderiales	Comamonadaceae	Xylophilus	NA
ASV_10	EcMF	C00249	62.9167	Palmitic acid	Bacteria	Proteobacteria	Gammaproteobacteria	Burkholderiales	Comamonadaceae	Xylophilus	NA
ASV_10	EcMF	C00186	-62.9167	L-Lactic acid	Bacteria	Proteobacteria	Gammaproteobacteria	Burkholderiales	Comamonadaceae	Xylophilus	NA
ASV_10	No EcMF	C00186	-28.375	L-Lactic acid	Bacteria	Proteobacteria	Gammaproteobacteria	Burkholderiales	Comamonadaceae	Xylophilus	NA
ASV_10	EcMF	C00042	146.806	Succinic acid	Bacteria	Proteobacteria	Gammaproteobacteria	Burkholderiales	Comamonadaceae	Xylophilus	NA
ASV_100	No EcMF	C00183	-11.5	L-Valine	Bacteria	Proteobacteria	Gammaproteobacteria	Burkholderiales	Methylophilaceae	Methylophilus	NA
ASV_100	EcMF	C00183	-16	L-Valine	Bacteria	Proteobacteria	Gammaproteobacteria	Burkholderiales	Methylophilaceae	Methylophilus	NA
ASV_100	EcMF	C00122	16	Fumaric acid	Bacteria	Proteobacteria	Gammaproteobacteria	Burkholderiales	Methylophilaceae	Methylophilus	NA
ASV_100	No EcMF	C00122	11.5	Fumaric acid	Bacteria	Proteobacteria	Gammaproteobacteria	Burkholderiales	Methylophilaceae	Methylophilus	NA
ASV_100	No EcMF	C01879	-11.5	Pyroglutamic acid	Bacteria	Proteobacteria	Gammaproteobacteria	Burkholderiales	Methylophilaceae	Methylophilus	NA
ASV_100	EcMF	C00042	16	Succinic acid	Bacteria	Proteobacteria	Gammaproteobacteria	Burkholderiales	Methylophilaceae	Methylophilus	NA
ASV_100	EcMF	C00249	16	Palmitic acid	Bacteria	Proteobacteria	Gammaproteobacteria	Burkholderiales	Methylophilaceae	Methylophilus	NA
ASV_100	EcMF	C00037	14.4	Glycine	Bacteria	Proteobacteria	Gammaproteobacteria	Burkholderiales	Methylophilaceae	Methylophilus	NA
ASV_100	No EcMF	C00042	11.5	Succinic acid	Bacteria	Proteobacteria	Gammaproteobacteria	Burkholderiales	Methylophilaceae	Methylophilus	NA
ASV_100	EcMF	C00186	-16	L-Lactic acid	Bacteria	Proteobacteria	Gammaproteobacteria	Burkholderiales	Methylophilaceae	Methylophilus	NA
ASV_100	No EcMF	C00186	-11.5	L-Lactic acid	Bacteria	Proteobacteria	Gammaproteobacteria	Burkholderiales	Methylophilaceae	Methylophilus	NA
ASV_100	EcMF	C00025	-3.33333	L-Glutamic acid	Bacteria	Proteobacteria	Gammaproteobacteria	Burkholderiales	Methylophilaceae	Methylophilus	NA
ASV_100	No EcMF	C00025	-2.39583	L-Glutamic acid	Bacteria	Proteobacteria	Gammaproteobacteria	Burkholderiales	Methylophilaceae	Methylophilus	NA
ASV_100	EcMF	C01879	-16	Pyroglutamic acid	Bacteria	Proteobacteria	Gammaproteobacteria	Burkholderiales	Methylophilaceae	Methylophilus	NA
ASV_100	No EcMF	C00249	11.5	Palmitic acid	Bacteria	Proteobacteria	Gammaproteobacteria	Burkholderiales	Methylophilaceae	Methylophilus	NA
ASV_100	No EcMF	C00037	10.35	Glycine	Bacteria	Proteobacteria	Gammaproteobacteria	Burkholderiales	Methylophilaceae	Methylophilus	NA
ASV_101	No EcMF	C00042	4.91667	Succinic acid	Bacteria	Bacteroidota	Bacteroidia	Sphingobacteriales	Sphingobacteriaceae	Pedobacter	NA
ASV_101	EcMF	C00186	-4	L-Lactic acid	Bacteria	Bacteroidota	Bacteroidia	Sphingobacteriales	Sphingobacteriaceae	Pedobacter	NA
ASV_101	No EcMF	C00249	2.45833	Palmitic acid	Bacteria	Bacteroidota	Bacteroidia	Sphingobacteriales	Sphingobacteriaceae	Pedobacter	NA
ASV_101	No EcMF	C01879	-4.91667	Pyroglutamic acid	Bacteria	Bacteroidota	Bacteroidia	Sphingobacteriales	Sphingobacteriaceae	Pedobacter	NA
ASV_101	EcMF	C00122	1.6	Fumaric acid	Bacteria	Bacteroidota	Bacteroidia	Sphingobacteriales	Sphingobacteriaceae	Pedobacter	NA
ASV_101	No EcMF	C00188	7.375	L-Threonine	Bacteria	Bacteroidota	Bacteroidia	Sphingobacteriales	Sphingobacteriaceae	Pedobacter	NA
ASV_101	No EcMF	C00037	-0.526786	Glycine	Bacteria	Bacteroidota	Bacteroidia	Sphingobacteriales	Sphingobacteriaceae	Pedobacter	NA
ASV_101	EcMF	C00042	2.66667	Succinic acid	Bacteria	Bacteroidota	Bacteroidia	Sphingobacteriales	Sphingobacteriaceae	Pedobacter	NA
ASV_101	No EcMF	C06104	2.45833	Adipic acid	Bacteria	Bacteroidota	Bacteroidia	Sphingobacteriales	Sphingobacteriaceae	Pedobacter	NA
ASV_101	EcMF	C00184	-2.66667	Dihydroxyacetone	Bacteria	Bacteroidota	Bacteroidia	Sphingobacteriales	Sphingobacteriaceae	Pedobacter	NA
ASV_101	EcMF	C00025	0.222222	L-Glutamic acid	Bacteria	Bacteroidota	Bacteroidia	Sphingobacteriales	Sphingobacteriaceae	Pedobacter	NA
ASV_101	No EcMF	C00025	0.409722	L-Glutamic acid	Bacteria	Bacteroidota	Bacteroidia	Sphingobacteriales	Sphingobacteriaceae	Pedobacter	NA
ASV_101	No EcMF	C00183	-2.45833	L-Valine	Bacteria	Bacteroidota	Bacteroidia	Sphingobacteriales	Sphingobacteriaceae	Pedobacter	NA
ASV_101	EcMF	C00188	4	L-Threonine	Bacteria	Bacteroidota	Bacteroidia	Sphingobacteriales	Sphingobacteriaceae	Pedobacter	NA
ASV_101	No EcMF	C00186	-7.375	L-Lactic acid	Bacteria	Bacteroidota	Bacteroidia	Sphingobacteriales	Sphingobacteriaceae	Pedobacter	NA
ASV_101	EcMF	C00249	1.33333	Palmitic acid	Bacteria	Bacteroidota	Bacteroidia	Sphingobacteriales	Sphingobacteriaceae	Pedobacter	NA
ASV_101	EcMF	C01879	-2.66667	Pyroglutamic acid	Bacteria	Bacteroidota	Bacteroidia	Sphingobacteriales	Sphingobacteriaceae	Pedobacter	NA
ASV_101	No EcMF	C00122	2.95	Fumaric acid	Bacteria	Bacteroidota	Bacteroidia	Sphingobacteriales	Sphingobacteriaceae	Pedobacter	NA
ASV_101	EcMF	C00037	-0.285714	Glycine	Bacteria	Bacteroidota	Bacteroidia	Sphingobacteriales	Sphingobacteriaceae	Pedobacter	NA
ASV_101	EcMF	C06104	1.33333	Adipic acid	Bacteria	Bacteroidota	Bacteroidia	Sphingobacteriales	Sphingobacteriaceae	Pedobacter	NA
ASV_101	No EcMF	C00184	-4.91667	Dihydroxyacetone	Bacteria	Bacteroidota	Bacteroidia	Sphingobacteriales	Sphingobacteriaceae	Pedobacter	NA
ASV_101	EcMF	C00183	-1.33333	L-Valine	Bacteria	Bacteroidota	Bacteroidia	Sphingobacteriales	Sphingobacteriaceae	Pedobacter	NA
ASV_102	EcMF	C00122	19.5	Fumaric acid	Bacteria	Bacteroidota	Bacteroidia	Chitinophagales	Chitinophagaceae	Ferruginibacter	NA
ASV_102	EcMF	C00037	-3.25	Glycine	Bacteria	Bacteroidota	Bacteroidia	Chitinophagales	Chitinophagaceae	Ferruginibacter	NA
ASV_102	EcMF	C00042	19.5	Succinic acid	Bacteria	Bacteroidota	Bacteroidia	Chitinophagales	Chitinophagaceae	Ferruginibacter	NA
ASV_102	EcMF	C00183	-19.5	L-Valine	Bacteria	Bacteroidota	Bacteroidia	Chitinophagales	Chitinophagaceae	Ferruginibacter	NA
ASV_102	EcMF	C00249	19.5	Palmitic acid	Bacteria	Bacteroidota	Bacteroidia	Chitinophagales	Chitinophagaceae	Ferruginibacter	NA
ASV_103	No EcMF	C00037	7.8	Glycine	Bacteria	Proteobacteria	Alphaproteobacteria	Reyranellales	Reyranellaceae	Reyranella	aquatilis
ASV_103	No EcMF	C00249	19.5	Palmitic acid	Bacteria	Proteobacteria	Alphaproteobacteria	Reyranellales	Reyranellaceae	Reyranella	aquatilis
ASV_103	No EcMF	C06104	19.5	Adipic acid	Bacteria	Proteobacteria	Alphaproteobacteria	Reyranellales	Reyranellaceae	Reyranella	aquatilis
ASV_103	EcMF	C00037	0.8	Glycine	Bacteria	Proteobacteria	Alphaproteobacteria	Reyranellales	Reyranellaceae	Reyranella	aquatilis
ASV_103	No EcMF	C00025	-6.5	L-Glutamic acid	Bacteria	Proteobacteria	Alphaproteobacteria	Reyranellales	Reyranellaceae	Reyranella	aquatilis
ASV_103	EcMF	C00042	3.33333	Succinic acid	Bacteria	Proteobacteria	Alphaproteobacteria	Reyranellales	Reyranellaceae	Reyranella	aquatilis
ASV_103	EcMF	C00186	-2	L-Lactic acid	Bacteria	Proteobacteria	Alphaproteobacteria	Reyranellales	Reyranellaceae	Reyranella	aquatilis
ASV_103	EcMF	C00025	-0.666667	L-Glutamic acid	Bacteria	Proteobacteria	Alphaproteobacteria	Reyranellales	Reyranellaceae	Reyranella	aquatilis
ASV_103	EcMF	C00249	2	Palmitic acid	Bacteria	Proteobacteria	Alphaproteobacteria	Reyranellales	Reyranellaceae	Reyranella	aquatilis
ASV_103	No EcMF	C00188	19.5	L-Threonine	Bacteria	Proteobacteria	Alphaproteobacteria	Reyranellales	Reyranellaceae	Reyranella	aquatilis
ASV_103	No EcMF	C00186	-19.5	L-Lactic acid	Bacteria	Proteobacteria	Alphaproteobacteria	Reyranellales	Reyranellaceae	Reyranella	aquatilis
ASV_103	EcMF	C00183	-2	L-Valine	Bacteria	Proteobacteria	Alphaproteobacteria	Reyranellales	Reyranellaceae	Reyranella	aquatilis
ASV_103	EcMF	C06104	2	Adipic acid	Bacteria	Proteobacteria	Alphaproteobacteria	Reyranellales	Reyranellaceae	Reyranella	aquatilis
ASV_103	No EcMF	C00122	19.5	Fumaric acid	Bacteria	Proteobacteria	Alphaproteobacteria	Reyranellales	Reyranellaceae	Reyranella	aquatilis
ASV_103	EcMF	C00188	2	L-Threonine	Bacteria	Proteobacteria	Alphaproteobacteria	Reyranellales	Reyranellaceae	Reyranella	aquatilis
ASV_103	No EcMF	C00042	32.5	Succinic acid	Bacteria	Proteobacteria	Alphaproteobacteria	Reyranellales	Reyranellaceae	Reyranella	aquatilis
ASV_103	No EcMF	C00183	-19.5	L-Valine	Bacteria	Proteobacteria	Alphaproteobacteria	Reyranellales	Reyranellaceae	Reyranella	aquatilis
ASV_103	EcMF	C00122	2	Fumaric acid	Bacteria	Proteobacteria	Alphaproteobacteria	Reyranellales	Reyranellaceae	Reyranella	aquatilis
ASV_104	EcMF	C00037	1.25	Glycine	Bacteria	Proteobacteria	Gammaproteobacteria	Burkholderiales	Nitrosomonadaceae	Nitrosospira	NA
ASV_104	No EcMF	C00122	10.3333	Fumaric acid	Bacteria	Proteobacteria	Gammaproteobacteria	Burkholderiales	Nitrosomonadaceae	Nitrosospira	NA
ASV_104	No EcMF	C00249	10.3333	Palmitic acid	Bacteria	Proteobacteria	Gammaproteobacteria	Burkholderiales	Nitrosomonadaceae	Nitrosospira	NA
ASV_104	EcMF	C00042	2.5	Succinic acid	Bacteria	Proteobacteria	Gammaproteobacteria	Burkholderiales	Nitrosomonadaceae	Nitrosospira	NA
ASV_104	No EcMF	C00042	10.3333	Succinic acid	Bacteria	Proteobacteria	Gammaproteobacteria	Burkholderiales	Nitrosomonadaceae	Nitrosospira	NA
ASV_104	EcMF	C00184	-2.5	Dihydroxyacetone	Bacteria	Proteobacteria	Gammaproteobacteria	Burkholderiales	Nitrosomonadaceae	Nitrosospira	NA
ASV_104	No EcMF	C00184	-10.3333	Dihydroxyacetone	Bacteria	Proteobacteria	Gammaproteobacteria	Burkholderiales	Nitrosomonadaceae	Nitrosospira	NA
ASV_104	EcMF	C00122	2.5	Fumaric acid	Bacteria	Proteobacteria	Gammaproteobacteria	Burkholderiales	Nitrosomonadaceae	Nitrosospira	NA
ASV_104	No EcMF	C00183	-10.3333	L-Valine	Bacteria	Proteobacteria	Gammaproteobacteria	Burkholderiales	Nitrosomonadaceae	Nitrosospira	NA
ASV_104	EcMF	C00249	2.5	Palmitic acid	Bacteria	Proteobacteria	Gammaproteobacteria	Burkholderiales	Nitrosomonadaceae	Nitrosospira	NA
ASV_104	No EcMF	C00037	5.16667	Glycine	Bacteria	Proteobacteria	Gammaproteobacteria	Burkholderiales	Nitrosomonadaceae	Nitrosospira	NA
ASV_104	EcMF	C00183	-2.5	L-Valine	Bacteria	Proteobacteria	Gammaproteobacteria	Burkholderiales	Nitrosomonadaceae	Nitrosospira	NA
ASV_105	No EcMF	C00249	35.6667	Palmitic acid	Bacteria	Proteobacteria	Alphaproteobacteria	Rhizobiales	Rhizobiaceae	Mesorhizobium	NA
ASV_105	No EcMF	C06104	35.6667	Adipic acid	Bacteria	Proteobacteria	Alphaproteobacteria	Rhizobiales	Rhizobiaceae	Mesorhizobium	NA
ASV_105	No EcMF	C00025	-32.1	L-Glutamic acid	Bacteria	Proteobacteria	Alphaproteobacteria	Rhizobiales	Rhizobiaceae	Mesorhizobium	NA
ASV_105	No EcMF	C00122	35.6667	Fumaric acid	Bacteria	Proteobacteria	Alphaproteobacteria	Rhizobiales	Rhizobiaceae	Mesorhizobium	NA
ASV_105	No EcMF	C00042	35.6667	Succinic acid	Bacteria	Proteobacteria	Alphaproteobacteria	Rhizobiales	Rhizobiaceae	Mesorhizobium	NA
ASV_105	No EcMF	C00186	-35.6667	L-Lactic acid	Bacteria	Proteobacteria	Alphaproteobacteria	Rhizobiales	Rhizobiaceae	Mesorhizobium	NA
ASV_105	No EcMF	C01879	-35.6667	Pyroglutamic acid	Bacteria	Proteobacteria	Alphaproteobacteria	Rhizobiales	Rhizobiaceae	Mesorhizobium	NA
ASV_105	No EcMF	C00183	-35.6667	L-Valine	Bacteria	Proteobacteria	Alphaproteobacteria	Rhizobiales	Rhizobiaceae	Mesorhizobium	NA
ASV_105	No EcMF	C00037	32.1	Glycine	Bacteria	Proteobacteria	Alphaproteobacteria	Rhizobiales	Rhizobiaceae	Mesorhizobium	NA
ASV_106	No EcMF	C00186	-55	L-Lactic acid	Bacteria	Proteobacteria	Gammaproteobacteria	Pseudomonadales	Cellvibrionaceae	Cellvibrio	NA
ASV_106	No EcMF	C00025	12.2222	L-Glutamic acid	Bacteria	Proteobacteria	Gammaproteobacteria	Pseudomonadales	Cellvibrionaceae	Cellvibrio	NA
ASV_106	No EcMF	C00122	55	Fumaric acid	Bacteria	Proteobacteria	Gammaproteobacteria	Pseudomonadales	Cellvibrionaceae	Cellvibrio	NA
ASV_106	No EcMF	C00184	-55	Dihydroxyacetone	Bacteria	Proteobacteria	Gammaproteobacteria	Pseudomonadales	Cellvibrionaceae	Cellvibrio	NA
ASV_106	No EcMF	C01879	55	Pyroglutamic acid	Bacteria	Proteobacteria	Gammaproteobacteria	Pseudomonadales	Cellvibrionaceae	Cellvibrio	NA
ASV_106	No EcMF	C00183	-55	L-Valine	Bacteria	Proteobacteria	Gammaproteobacteria	Pseudomonadales	Cellvibrionaceae	Cellvibrio	NA
ASV_106	No EcMF	C00037	8.33333	Glycine	Bacteria	Proteobacteria	Gammaproteobacteria	Pseudomonadales	Cellvibrionaceae	Cellvibrio	NA
ASV_106	No EcMF	C00249	55	Palmitic acid	Bacteria	Proteobacteria	Gammaproteobacteria	Pseudomonadales	Cellvibrionaceae	Cellvibrio	NA
ASV_106	No EcMF	C00042	55	Succinic acid	Bacteria	Proteobacteria	Gammaproteobacteria	Pseudomonadales	Cellvibrionaceae	Cellvibrio	NA
ASV_107	No EcMF	C00249	26.5	Palmitic acid	Bacteria	Proteobacteria	Alphaproteobacteria	Sphingomonadales	Sphingomonadaceae	Sphingomonas	NA
ASV_107	No EcMF	C00183	-26.5	L-Valine	Bacteria	Proteobacteria	Alphaproteobacteria	Sphingomonadales	Sphingomonadaceae	Sphingomonas	NA
ASV_107	No EcMF	C00122	26.5	Fumaric acid	Bacteria	Proteobacteria	Alphaproteobacteria	Sphingomonadales	Sphingomonadaceae	Sphingomonas	NA
ASV_107	No EcMF	C00037	10.8409	Glycine	Bacteria	Proteobacteria	Alphaproteobacteria	Sphingomonadales	Sphingomonadaceae	Sphingomonas	NA
ASV_107	No EcMF	C00186	-26.5	L-Lactic acid	Bacteria	Proteobacteria	Alphaproteobacteria	Sphingomonadales	Sphingomonadaceae	Sphingomonas	NA
ASV_107	No EcMF	C00025	5.88889	L-Glutamic acid	Bacteria	Proteobacteria	Alphaproteobacteria	Sphingomonadales	Sphingomonadaceae	Sphingomonas	NA
ASV_107	No EcMF	C00042	35.3333	Succinic acid	Bacteria	Proteobacteria	Alphaproteobacteria	Sphingomonadales	Sphingomonadaceae	Sphingomonas	NA
ASV_108	No EcMF	C01879	-49.5	Pyroglutamic acid	Bacteria	Actinobacteriota	Actinobacteria	Propionibacteriales	Nocardioidaceae	Nocardioides	NA
ASV_108	No EcMF	C00037	-11	Glycine	Bacteria	Actinobacteriota	Actinobacteria	Propionibacteriales	Nocardioidaceae	Nocardioides	NA
ASV_108	No EcMF	C00122	49.5	Fumaric acid	Bacteria	Actinobacteriota	Actinobacteria	Propionibacteriales	Nocardioidaceae	Nocardioides	NA
ASV_108	No EcMF	C06104	49.5	Adipic acid	Bacteria	Actinobacteriota	Actinobacteria	Propionibacteriales	Nocardioidaceae	Nocardioides	NA
ASV_108	No EcMF	C00025	-24.75	L-Glutamic acid	Bacteria	Actinobacteriota	Actinobacteria	Propionibacteriales	Nocardioidaceae	Nocardioides	NA
ASV_108	No EcMF	C00042	49.5	Succinic acid	Bacteria	Actinobacteriota	Actinobacteria	Propionibacteriales	Nocardioidaceae	Nocardioides	NA
ASV_108	No EcMF	C00183	-49.5	L-Valine	Bacteria	Actinobacteriota	Actinobacteria	Propionibacteriales	Nocardioidaceae	Nocardioides	NA
ASV_109	EcMF	C00249	6	Palmitic acid	Bacteria	Proteobacteria	Alphaproteobacteria	Sphingomonadales	Sphingomonadaceae	Qipengyuania	NA
ASV_109	EcMF	C00183	-6	L-Valine	Bacteria	Proteobacteria	Alphaproteobacteria	Sphingomonadales	Sphingomonadaceae	Qipengyuania	NA
ASV_109	EcMF	C00186	-12	L-Lactic acid	Bacteria	Proteobacteria	Alphaproteobacteria	Sphingomonadales	Sphingomonadaceae	Qipengyuania	NA
ASV_109	EcMF	C00122	6	Fumaric acid	Bacteria	Proteobacteria	Alphaproteobacteria	Sphingomonadales	Sphingomonadaceae	Qipengyuania	NA
ASV_109	EcMF	C06104	6	Adipic acid	Bacteria	Proteobacteria	Alphaproteobacteria	Sphingomonadales	Sphingomonadaceae	Qipengyuania	NA
ASV_109	EcMF	C00042	6	Succinic acid	Bacteria	Proteobacteria	Alphaproteobacteria	Sphingomonadales	Sphingomonadaceae	Qipengyuania	NA
ASV_109	EcMF	C00037	-1.33333	Glycine	Bacteria	Proteobacteria	Alphaproteobacteria	Sphingomonadales	Sphingomonadaceae	Qipengyuania	NA
ASV_109	EcMF	C06423	6	Caprylic acid	Bacteria	Proteobacteria	Alphaproteobacteria	Sphingomonadales	Sphingomonadaceae	Qipengyuania	NA
ASV_109	EcMF	C00025	0.75	L-Glutamic acid	Bacteria	Proteobacteria	Alphaproteobacteria	Sphingomonadales	Sphingomonadaceae	Qipengyuania	NA
ASV_11	No EcMF	C00249	59	Palmitic acid	Bacteria	Proteobacteria	Alphaproteobacteria	Rhizobiales	Rhizobiaceae	Allorhizobium-Neorhizobium-Pararhizobium-Rhizobium	NA
ASV_11	EcMF	C00184	-247.917	Dihydroxyacetone	Bacteria	Proteobacteria	Alphaproteobacteria	Rhizobiales	Rhizobiaceae	Allorhizobium-Neorhizobium-Pararhizobium-Rhizobium	NA
ASV_11	No EcMF	C00025	-68.8333	L-Glutamic acid	Bacteria	Proteobacteria	Alphaproteobacteria	Rhizobiales	Rhizobiaceae	Allorhizobium-Neorhizobium-Pararhizobium-Rhizobium	NA
ASV_11	EcMF	C00122	132.812	Fumaric acid	Bacteria	Proteobacteria	Alphaproteobacteria	Rhizobiales	Rhizobiaceae	Allorhizobium-Neorhizobium-Pararhizobium-Rhizobium	NA
ASV_11	EcMF	C00186	-212.5	L-Lactic acid	Bacteria	Proteobacteria	Alphaproteobacteria	Rhizobiales	Rhizobiaceae	Allorhizobium-Neorhizobium-Pararhizobium-Rhizobium	NA
ASV_11	EcMF	C00249	106.25	Palmitic acid	Bacteria	Proteobacteria	Alphaproteobacteria	Rhizobiales	Rhizobiaceae	Allorhizobium-Neorhizobium-Pararhizobium-Rhizobium	NA
ASV_11	No EcMF	C00186	-118	L-Lactic acid	Bacteria	Proteobacteria	Alphaproteobacteria	Rhizobiales	Rhizobiaceae	Allorhizobium-Neorhizobium-Pararhizobium-Rhizobium	NA
ASV_11	EcMF	C00042	354.167	Succinic acid	Bacteria	Proteobacteria	Alphaproteobacteria	Rhizobiales	Rhizobiaceae	Allorhizobium-Neorhizobium-Pararhizobium-Rhizobium	NA
ASV_11	No EcMF	C00037	62.8312	Glycine	Bacteria	Proteobacteria	Alphaproteobacteria	Rhizobiales	Rhizobiaceae	Allorhizobium-Neorhizobium-Pararhizobium-Rhizobium	NA
ASV_11	EcMF	C00025	-123.958	L-Glutamic acid	Bacteria	Proteobacteria	Alphaproteobacteria	Rhizobiales	Rhizobiaceae	Allorhizobium-Neorhizobium-Pararhizobium-Rhizobium	NA
ASV_11	No EcMF	C00183	-59	L-Valine	Bacteria	Proteobacteria	Alphaproteobacteria	Rhizobiales	Rhizobiaceae	Allorhizobium-Neorhizobium-Pararhizobium-Rhizobium	NA
ASV_11	No EcMF	C00042	196.667	Succinic acid	Bacteria	Proteobacteria	Alphaproteobacteria	Rhizobiales	Rhizobiaceae	Allorhizobium-Neorhizobium-Pararhizobium-Rhizobium	NA
ASV_11	No EcMF	C00184	-137.667	Dihydroxyacetone	Bacteria	Proteobacteria	Alphaproteobacteria	Rhizobiales	Rhizobiaceae	Allorhizobium-Neorhizobium-Pararhizobium-Rhizobium	NA
ASV_11	No EcMF	C06104	59	Adipic acid	Bacteria	Proteobacteria	Alphaproteobacteria	Rhizobiales	Rhizobiaceae	Allorhizobium-Neorhizobium-Pararhizobium-Rhizobium	NA
ASV_11	EcMF	C00183	-106.25	L-Valine	Bacteria	Proteobacteria	Alphaproteobacteria	Rhizobiales	Rhizobiaceae	Allorhizobium-Neorhizobium-Pararhizobium-Rhizobium	NA
ASV_11	No EcMF	C00122	73.75	Fumaric acid	Bacteria	Proteobacteria	Alphaproteobacteria	Rhizobiales	Rhizobiaceae	Allorhizobium-Neorhizobium-Pararhizobium-Rhizobium	NA
ASV_11	EcMF	C00037	113.149	Glycine	Bacteria	Proteobacteria	Alphaproteobacteria	Rhizobiales	Rhizobiaceae	Allorhizobium-Neorhizobium-Pararhizobium-Rhizobium	NA
ASV_11	EcMF	C06104	106.25	Adipic acid	Bacteria	Proteobacteria	Alphaproteobacteria	Rhizobiales	Rhizobiaceae	Allorhizobium-Neorhizobium-Pararhizobium-Rhizobium	NA
ASV_110	EcMF	C00183	-13.7143	L-Valine	Bacteria	Proteobacteria	Gammaproteobacteria	Salinisphaerales	Solimonadaceae	Alkanibacter	NA
ASV_110	EcMF	C00249	13.7143	Palmitic acid	Bacteria	Proteobacteria	Gammaproteobacteria	Salinisphaerales	Solimonadaceae	Alkanibacter	NA
ASV_110	EcMF	C00184	-32	Dihydroxyacetone	Bacteria	Proteobacteria	Gammaproteobacteria	Salinisphaerales	Solimonadaceae	Alkanibacter	NA
ASV_110	EcMF	C00025	-37.0286	L-Glutamic acid	Bacteria	Proteobacteria	Gammaproteobacteria	Salinisphaerales	Solimonadaceae	Alkanibacter	NA
ASV_110	EcMF	C00186	-27.4286	L-Lactic acid	Bacteria	Proteobacteria	Gammaproteobacteria	Salinisphaerales	Solimonadaceae	Alkanibacter	NA
ASV_110	EcMF	C01879	27.4286	Pyroglutamic acid	Bacteria	Proteobacteria	Gammaproteobacteria	Salinisphaerales	Solimonadaceae	Alkanibacter	NA
ASV_110	EcMF	C00037	20.1143	Glycine	Bacteria	Proteobacteria	Gammaproteobacteria	Salinisphaerales	Solimonadaceae	Alkanibacter	NA
ASV_110	EcMF	C00122	13.7143	Fumaric acid	Bacteria	Proteobacteria	Gammaproteobacteria	Salinisphaerales	Solimonadaceae	Alkanibacter	NA
ASV_110	EcMF	C00042	41.1429	Succinic acid	Bacteria	Proteobacteria	Gammaproteobacteria	Salinisphaerales	Solimonadaceae	Alkanibacter	NA
ASV_111	No EcMF	C00183	-2	L-Valine	Bacteria	Proteobacteria	Alphaproteobacteria	Rhizobiales	Rhizobiaceae	Allorhizobium-Neorhizobium-Pararhizobium-Rhizobium	NA
ASV_111	No EcMF	C00042	2	Succinic acid	Bacteria	Proteobacteria	Alphaproteobacteria	Rhizobiales	Rhizobiaceae	Allorhizobium-Neorhizobium-Pararhizobium-Rhizobium	NA
ASV_111	No EcMF	C00249	2	Palmitic acid	Bacteria	Proteobacteria	Alphaproteobacteria	Rhizobiales	Rhizobiaceae	Allorhizobium-Neorhizobium-Pararhizobium-Rhizobium	NA
ASV_111	EcMF	C00025	-2.27778	L-Glutamic acid	Bacteria	Proteobacteria	Alphaproteobacteria	Rhizobiales	Rhizobiaceae	Allorhizobium-Neorhizobium-Pararhizobium-Rhizobium	NA
ASV_111	EcMF	C00183	-6.83333	L-Valine	Bacteria	Proteobacteria	Alphaproteobacteria	Rhizobiales	Rhizobiaceae	Allorhizobium-Neorhizobium-Pararhizobium-Rhizobium	NA
ASV_111	No EcMF	C00037	0.484848	Glycine	Bacteria	Proteobacteria	Alphaproteobacteria	Rhizobiales	Rhizobiaceae	Allorhizobium-Neorhizobium-Pararhizobium-Rhizobium	NA
ASV_111	EcMF	C00037	1.65657	Glycine	Bacteria	Proteobacteria	Alphaproteobacteria	Rhizobiales	Rhizobiaceae	Allorhizobium-Neorhizobium-Pararhizobium-Rhizobium	NA
ASV_111	No EcMF	C00025	-0.666667	L-Glutamic acid	Bacteria	Proteobacteria	Alphaproteobacteria	Rhizobiales	Rhizobiaceae	Allorhizobium-Neorhizobium-Pararhizobium-Rhizobium	NA
ASV_111	EcMF	C00249	6.83333	Palmitic acid	Bacteria	Proteobacteria	Alphaproteobacteria	Rhizobiales	Rhizobiaceae	Allorhizobium-Neorhizobium-Pararhizobium-Rhizobium	NA
ASV_111	EcMF	C00122	6.83333	Fumaric acid	Bacteria	Proteobacteria	Alphaproteobacteria	Rhizobiales	Rhizobiaceae	Allorhizobium-Neorhizobium-Pararhizobium-Rhizobium	NA
ASV_111	No EcMF	C00122	2	Fumaric acid	Bacteria	Proteobacteria	Alphaproteobacteria	Rhizobiales	Rhizobiaceae	Allorhizobium-Neorhizobium-Pararhizobium-Rhizobium	NA
ASV_111	EcMF	C00042	6.83333	Succinic acid	Bacteria	Proteobacteria	Alphaproteobacteria	Rhizobiales	Rhizobiaceae	Allorhizobium-Neorhizobium-Pararhizobium-Rhizobium	NA
ASV_112	No EcMF	C00249	28.5	Palmitic acid	Bacteria	Planctomycetota	Planctomycetes	Pirellulales	Pirellulaceae	Pirellula	NA
ASV_112	No EcMF	C00186	-19	L-Lactic acid	Bacteria	Planctomycetota	Planctomycetes	Pirellulales	Pirellulaceae	Pirellula	NA
ASV_112	No EcMF	C00025	-25.3333	L-Glutamic acid	Bacteria	Planctomycetota	Planctomycetes	Pirellulales	Pirellulaceae	Pirellula	NA
ASV_112	No EcMF	C00042	66.5	Succinic acid	Bacteria	Planctomycetota	Planctomycetes	Pirellulales	Pirellulaceae	Pirellula	NA
ASV_112	No EcMF	C00183	-19	L-Valine	Bacteria	Planctomycetota	Planctomycetes	Pirellulales	Pirellulaceae	Pirellula	NA
ASV_112	No EcMF	C00188	19	L-Threonine	Bacteria	Planctomycetota	Planctomycetes	Pirellulales	Pirellulaceae	Pirellula	NA
ASV_112	No EcMF	C00122	19	Fumaric acid	Bacteria	Planctomycetota	Planctomycetes	Pirellulales	Pirellulaceae	Pirellula	NA
ASV_112	No EcMF	C01879	-19	Pyroglutamic acid	Bacteria	Planctomycetota	Planctomycetes	Pirellulales	Pirellulaceae	Pirellula	NA
ASV_112	No EcMF	C00037	25.3333	Glycine	Bacteria	Planctomycetota	Planctomycetes	Pirellulales	Pirellulaceae	Pirellula	NA
ASV_113	EcMF	C00183	-7.75	L-Valine	Bacteria	Proteobacteria	Alphaproteobacteria	Rhizobiales	Rhizobiaceae	Mesorhizobium	NA
ASV_113	EcMF	C00042	7.75	Succinic acid	Bacteria	Proteobacteria	Alphaproteobacteria	Rhizobiales	Rhizobiaceae	Mesorhizobium	NA
ASV_113	EcMF	C01879	-7.75	Pyroglutamic acid	Bacteria	Proteobacteria	Alphaproteobacteria	Rhizobiales	Rhizobiaceae	Mesorhizobium	NA
ASV_113	EcMF	C00122	7.75	Fumaric acid	Bacteria	Proteobacteria	Alphaproteobacteria	Rhizobiales	Rhizobiaceae	Mesorhizobium	NA
ASV_113	EcMF	C00186	-7.75	L-Lactic acid	Bacteria	Proteobacteria	Alphaproteobacteria	Rhizobiales	Rhizobiaceae	Mesorhizobium	NA
ASV_113	EcMF	C00249	7.75	Palmitic acid	Bacteria	Proteobacteria	Alphaproteobacteria	Rhizobiales	Rhizobiaceae	Mesorhizobium	NA
ASV_114	No EcMF	C00025	-15.6	L-Glutamic acid	Bacteria	Proteobacteria	Alphaproteobacteria	Reyranellales	Reyranellaceae	Reyranella	NA
ASV_114	No EcMF	C00042	32	Succinic acid	Bacteria	Proteobacteria	Alphaproteobacteria	Reyranellales	Reyranellaceae	Reyranella	NA
ASV_114	No EcMF	C00249	24	Palmitic acid	Bacteria	Proteobacteria	Alphaproteobacteria	Reyranellales	Reyranellaceae	Reyranella	NA
ASV_114	No EcMF	C00183	-24	L-Valine	Bacteria	Proteobacteria	Alphaproteobacteria	Reyranellales	Reyranellaceae	Reyranella	NA
ASV_114	No EcMF	C00037	-8	Glycine	Bacteria	Proteobacteria	Alphaproteobacteria	Reyranellales	Reyranellaceae	Reyranella	NA
ASV_114	No EcMF	C00122	24	Fumaric acid	Bacteria	Proteobacteria	Alphaproteobacteria	Reyranellales	Reyranellaceae	Reyranella	NA
ASV_114	No EcMF	C00186	-24	L-Lactic acid	Bacteria	Proteobacteria	Alphaproteobacteria	Reyranellales	Reyranellaceae	Reyranella	NA
ASV_115	No EcMF	C00183	-2.33333	L-Valine	Bacteria	Proteobacteria	Alphaproteobacteria	Rhizobiales	Rhizobiaceae	Pseudochrobactrum	NA
ASV_115	No EcMF	C00037	-0.388889	Glycine	Bacteria	Proteobacteria	Alphaproteobacteria	Rhizobiales	Rhizobiaceae	Pseudochrobactrum	NA
ASV_115	EcMF	C00042	60.75	Succinic acid	Bacteria	Proteobacteria	Alphaproteobacteria	Rhizobiales	Rhizobiaceae	Pseudochrobactrum	NA
ASV_115	No EcMF	C01879	-2.33333	Pyroglutamic acid	Bacteria	Proteobacteria	Alphaproteobacteria	Rhizobiales	Rhizobiaceae	Pseudochrobactrum	NA
ASV_115	EcMF	C00183	-20.25	L-Valine	Bacteria	Proteobacteria	Alphaproteobacteria	Rhizobiales	Rhizobiaceae	Pseudochrobactrum	NA
ASV_115	No EcMF	C00042	7	Succinic acid	Bacteria	Proteobacteria	Alphaproteobacteria	Rhizobiales	Rhizobiaceae	Pseudochrobactrum	NA
ASV_115	EcMF	C00037	-3.375	Glycine	Bacteria	Proteobacteria	Alphaproteobacteria	Rhizobiales	Rhizobiaceae	Pseudochrobactrum	NA
ASV_115	No EcMF	C00122	2.33333	Fumaric acid	Bacteria	Proteobacteria	Alphaproteobacteria	Rhizobiales	Rhizobiaceae	Pseudochrobactrum	NA
ASV_115	EcMF	C01879	-20.25	Pyroglutamic acid	Bacteria	Proteobacteria	Alphaproteobacteria	Rhizobiales	Rhizobiaceae	Pseudochrobactrum	NA
ASV_115	EcMF	C00249	20.25	Palmitic acid	Bacteria	Proteobacteria	Alphaproteobacteria	Rhizobiales	Rhizobiaceae	Pseudochrobactrum	NA
ASV_115	No EcMF	C00025	-2.85185	L-Glutamic acid	Bacteria	Proteobacteria	Alphaproteobacteria	Rhizobiales	Rhizobiaceae	Pseudochrobactrum	NA
ASV_115	EcMF	C00025	-24.75	L-Glutamic acid	Bacteria	Proteobacteria	Alphaproteobacteria	Rhizobiales	Rhizobiaceae	Pseudochrobactrum	NA
ASV_115	EcMF	C00122	20.25	Fumaric acid	Bacteria	Proteobacteria	Alphaproteobacteria	Rhizobiales	Rhizobiaceae	Pseudochrobactrum	NA
ASV_115	No EcMF	C00188	2.33333	L-Threonine	Bacteria	Proteobacteria	Alphaproteobacteria	Rhizobiales	Rhizobiaceae	Pseudochrobactrum	NA
ASV_115	EcMF	C00188	20.25	L-Threonine	Bacteria	Proteobacteria	Alphaproteobacteria	Rhizobiales	Rhizobiaceae	Pseudochrobactrum	NA
ASV_115	No EcMF	C00249	2.33333	Palmitic acid	Bacteria	Proteobacteria	Alphaproteobacteria	Rhizobiales	Rhizobiaceae	Pseudochrobactrum	NA
ASV_116	No EcMF	C00042	11.0833	Succinic acid	Bacteria	Proteobacteria	Alphaproteobacteria	Acetobacterales	Acetobacteraceae	Roseococcus	NA
ASV_116	EcMF	C00183	-3.57143	L-Valine	Bacteria	Proteobacteria	Alphaproteobacteria	Acetobacterales	Acetobacteraceae	Roseococcus	NA
ASV_116	EcMF	C00042	8.33333	Succinic acid	Bacteria	Proteobacteria	Alphaproteobacteria	Acetobacterales	Acetobacteraceae	Roseococcus	NA
ASV_116	No EcMF	C00249	4.75	Palmitic acid	Bacteria	Proteobacteria	Alphaproteobacteria	Acetobacterales	Acetobacteraceae	Roseococcus	NA
ASV_116	No EcMF	C00037	3.46071	Glycine	Bacteria	Proteobacteria	Alphaproteobacteria	Acetobacterales	Acetobacteraceae	Roseococcus	NA
ASV_116	EcMF	C00037	2.60204	Glycine	Bacteria	Proteobacteria	Alphaproteobacteria	Acetobacterales	Acetobacteraceae	Roseococcus	NA
ASV_116	No EcMF	C01879	4.75	Pyroglutamic acid	Bacteria	Proteobacteria	Alphaproteobacteria	Acetobacterales	Acetobacteraceae	Roseococcus	NA
ASV_116	EcMF	C01879	3.57143	Pyroglutamic acid	Bacteria	Proteobacteria	Alphaproteobacteria	Acetobacterales	Acetobacteraceae	Roseococcus	NA
ASV_116	No EcMF	C00184	-4.75	Dihydroxyacetone	Bacteria	Proteobacteria	Alphaproteobacteria	Acetobacterales	Acetobacteraceae	Roseococcus	NA
ASV_116	No EcMF	C00183	-4.75	L-Valine	Bacteria	Proteobacteria	Alphaproteobacteria	Acetobacterales	Acetobacteraceae	Roseococcus	NA
ASV_116	No EcMF	C00122	4.75	Fumaric acid	Bacteria	Proteobacteria	Alphaproteobacteria	Acetobacterales	Acetobacteraceae	Roseococcus	NA
ASV_116	EcMF	C00249	3.57143	Palmitic acid	Bacteria	Proteobacteria	Alphaproteobacteria	Acetobacterales	Acetobacteraceae	Roseococcus	NA
ASV_116	No EcMF	C00025	-11.2417	L-Glutamic acid	Bacteria	Proteobacteria	Alphaproteobacteria	Acetobacterales	Acetobacteraceae	Roseococcus	NA
ASV_116	EcMF	C00184	-3.57143	Dihydroxyacetone	Bacteria	Proteobacteria	Alphaproteobacteria	Acetobacterales	Acetobacteraceae	Roseococcus	NA
ASV_116	No EcMF	C00186	-9.5	L-Lactic acid	Bacteria	Proteobacteria	Alphaproteobacteria	Acetobacterales	Acetobacteraceae	Roseococcus	NA
ASV_116	EcMF	C00122	3.57143	Fumaric acid	Bacteria	Proteobacteria	Alphaproteobacteria	Acetobacterales	Acetobacteraceae	Roseococcus	NA
ASV_116	EcMF	C00025	-8.45238	L-Glutamic acid	Bacteria	Proteobacteria	Alphaproteobacteria	Acetobacterales	Acetobacteraceae	Roseococcus	NA
ASV_116	EcMF	C00186	-7.14286	L-Lactic acid	Bacteria	Proteobacteria	Alphaproteobacteria	Acetobacterales	Acetobacteraceae	Roseococcus	NA
ASV_117	No EcMF	C00042	10.5	Succinic acid	Bacteria	Firmicutes	Bacilli	Staphylococcales	Staphylococcaceae	Staphylococcus	NA
ASV_117	No EcMF	C00249	4.5	Palmitic acid	Bacteria	Firmicutes	Bacilli	Staphylococcales	Staphylococcaceae	Staphylococcus	NA
ASV_117	No EcMF	C00037	5.14286	Glycine	Bacteria	Firmicutes	Bacilli	Staphylococcales	Staphylococcaceae	Staphylococcus	NA
ASV_117	No EcMF	C01879	-3	Pyroglutamic acid	Bacteria	Firmicutes	Bacilli	Staphylococcales	Staphylococcaceae	Staphylococcus	NA
ASV_117	No EcMF	C00183	-3	L-Valine	Bacteria	Firmicutes	Bacilli	Staphylococcales	Staphylococcaceae	Staphylococcus	NA
ASV_117	No EcMF	C00025	-3	L-Glutamic acid	Bacteria	Firmicutes	Bacilli	Staphylococcales	Staphylococcaceae	Staphylococcus	NA
ASV_117	No EcMF	C00188	3	L-Threonine	Bacteria	Firmicutes	Bacilli	Staphylococcales	Staphylococcaceae	Staphylococcus	NA
ASV_117	No EcMF	C00122	3	Fumaric acid	Bacteria	Firmicutes	Bacilli	Staphylococcales	Staphylococcaceae	Staphylococcus	NA
ASV_117	No EcMF	C00186	-3	L-Lactic acid	Bacteria	Firmicutes	Bacilli	Staphylococcales	Staphylococcaceae	Staphylococcus	NA
ASV_117	No EcMF	C06104	3	Adipic acid	Bacteria	Firmicutes	Bacilli	Staphylococcales	Staphylococcaceae	Staphylococcus	NA
ASV_118	No EcMF	C00037	0.858586	Glycine	Bacteria	Bacteroidota	Bacteroidia	Sphingobacteriales	Sphingobacteriaceae	Pedobacter	luteus
ASV_118	No EcMF	C00249	5.66667	Palmitic acid	Bacteria	Bacteroidota	Bacteroidia	Sphingobacteriales	Sphingobacteriaceae	Pedobacter	luteus
ASV_118	EcMF	C00042	63	Succinic acid	Bacteria	Bacteroidota	Bacteroidia	Sphingobacteriales	Sphingobacteriaceae	Pedobacter	luteus
ASV_118	EcMF	C00249	63	Palmitic acid	Bacteria	Bacteroidota	Bacteroidia	Sphingobacteriales	Sphingobacteriaceae	Pedobacter	luteus
ASV_118	No EcMF	C01879	5.66667	Pyroglutamic acid	Bacteria	Bacteroidota	Bacteroidia	Sphingobacteriales	Sphingobacteriaceae	Pedobacter	luteus
ASV_118	EcMF	C00037	9.54545	Glycine	Bacteria	Bacteroidota	Bacteroidia	Sphingobacteriales	Sphingobacteriaceae	Pedobacter	luteus
ASV_118	No EcMF	C00122	5.66667	Fumaric acid	Bacteria	Bacteroidota	Bacteroidia	Sphingobacteriales	Sphingobacteriaceae	Pedobacter	luteus
ASV_118	EcMF	C00122	63	Fumaric acid	Bacteria	Bacteroidota	Bacteroidia	Sphingobacteriales	Sphingobacteriaceae	Pedobacter	luteus
ASV_118	EcMF	C01879	63	Pyroglutamic acid	Bacteria	Bacteroidota	Bacteroidia	Sphingobacteriales	Sphingobacteriaceae	Pedobacter	luteus
ASV_118	No EcMF	C00184	-5.66667	Dihydroxyacetone	Bacteria	Bacteroidota	Bacteroidia	Sphingobacteriales	Sphingobacteriaceae	Pedobacter	luteus
ASV_118	No EcMF	C00183	-5.66667	L-Valine	Bacteria	Bacteroidota	Bacteroidia	Sphingobacteriales	Sphingobacteriaceae	Pedobacter	luteus
ASV_118	EcMF	C00183	-63	L-Valine	Bacteria	Bacteroidota	Bacteroidia	Sphingobacteriales	Sphingobacteriaceae	Pedobacter	luteus
ASV_118	EcMF	C00184	-63	Dihydroxyacetone	Bacteria	Bacteroidota	Bacteroidia	Sphingobacteriales	Sphingobacteriaceae	Pedobacter	luteus
ASV_118	No EcMF	C00186	-5.66667	L-Lactic acid	Bacteria	Bacteroidota	Bacteroidia	Sphingobacteriales	Sphingobacteriaceae	Pedobacter	luteus
ASV_118	No EcMF	C00025	1.25926	L-Glutamic acid	Bacteria	Bacteroidota	Bacteroidia	Sphingobacteriales	Sphingobacteriaceae	Pedobacter	luteus
ASV_118	EcMF	C00186	-63	L-Lactic acid	Bacteria	Bacteroidota	Bacteroidia	Sphingobacteriales	Sphingobacteriaceae	Pedobacter	luteus
ASV_118	No EcMF	C00042	5.66667	Succinic acid	Bacteria	Bacteroidota	Bacteroidia	Sphingobacteriales	Sphingobacteriaceae	Pedobacter	luteus
ASV_118	EcMF	C00025	14	L-Glutamic acid	Bacteria	Bacteroidota	Bacteroidia	Sphingobacteriales	Sphingobacteriaceae	Pedobacter	luteus
ASV_119	No EcMF	C00037	11.1364	Glycine	Bacteria	Proteobacteria	Alphaproteobacteria	Caulobacterales	Caulobacteraceae	Brevundimonas	staleyi
ASV_119	No EcMF	C00249	17.5	Palmitic acid	Bacteria	Proteobacteria	Alphaproteobacteria	Caulobacterales	Caulobacteraceae	Brevundimonas	staleyi
ASV_119	No EcMF	C00042	17.5	Succinic acid	Bacteria	Proteobacteria	Alphaproteobacteria	Caulobacterales	Caulobacteraceae	Brevundimonas	staleyi
ASV_119	No EcMF	C00183	-17.5	L-Valine	Bacteria	Proteobacteria	Alphaproteobacteria	Caulobacterales	Caulobacteraceae	Brevundimonas	staleyi
ASV_119	No EcMF	C00122	17.5	Fumaric acid	Bacteria	Proteobacteria	Alphaproteobacteria	Caulobacterales	Caulobacteraceae	Brevundimonas	staleyi
ASV_119	No EcMF	C00025	-5.83333	L-Glutamic acid	Bacteria	Proteobacteria	Alphaproteobacteria	Caulobacterales	Caulobacteraceae	Brevundimonas	staleyi
ASV_12	No EcMF	C00183	-9.66667	L-Valine	Bacteria	Verrucomicrobiota	Verrucomicrobiae	Verrucomicrobiales	Verrucomicrobiaceae	Roseimicrobium	NA
ASV_12	EcMF	C00249	31.35	Palmitic acid	Bacteria	Verrucomicrobiota	Verrucomicrobiae	Verrucomicrobiales	Verrucomicrobiaceae	Roseimicrobium	NA
ASV_12	No EcMF	C00037	-1.61111	Glycine	Bacteria	Verrucomicrobiota	Verrucomicrobiae	Verrucomicrobiales	Verrucomicrobiaceae	Roseimicrobium	NA
ASV_12	No EcMF	C01879	-9.66667	Pyroglutamic acid	Bacteria	Verrucomicrobiota	Verrucomicrobiae	Verrucomicrobiales	Verrucomicrobiaceae	Roseimicrobium	NA
ASV_12	EcMF	C06104	10.45	Adipic acid	Bacteria	Verrucomicrobiota	Verrucomicrobiae	Verrucomicrobiales	Verrucomicrobiaceae	Roseimicrobium	NA
ASV_12	EcMF	C01879	-10.45	Pyroglutamic acid	Bacteria	Verrucomicrobiota	Verrucomicrobiae	Verrucomicrobiales	Verrucomicrobiaceae	Roseimicrobium	NA
ASV_12	No EcMF	C00042	19.3333	Succinic acid	Bacteria	Verrucomicrobiota	Verrucomicrobiae	Verrucomicrobiales	Verrucomicrobiaceae	Roseimicrobium	NA
ASV_12	No EcMF	C00184	-9.66667	Dihydroxyacetone	Bacteria	Verrucomicrobiota	Verrucomicrobiae	Verrucomicrobiales	Verrucomicrobiaceae	Roseimicrobium	NA
ASV_12	EcMF	C00184	-10.45	Dihydroxyacetone	Bacteria	Verrucomicrobiota	Verrucomicrobiae	Verrucomicrobiales	Verrucomicrobiaceae	Roseimicrobium	NA
ASV_12	EcMF	C00025	-5.225	L-Glutamic acid	Bacteria	Verrucomicrobiota	Verrucomicrobiae	Verrucomicrobiales	Verrucomicrobiaceae	Roseimicrobium	NA
ASV_12	No EcMF	C06104	9.66667	Adipic acid	Bacteria	Verrucomicrobiota	Verrucomicrobiae	Verrucomicrobiales	Verrucomicrobiaceae	Roseimicrobium	NA
ASV_12	EcMF	C00037	-1.74167	Glycine	Bacteria	Verrucomicrobiota	Verrucomicrobiae	Verrucomicrobiales	Verrucomicrobiaceae	Roseimicrobium	NA
ASV_12	No EcMF	C00122	9.66667	Fumaric acid	Bacteria	Verrucomicrobiota	Verrucomicrobiae	Verrucomicrobiales	Verrucomicrobiaceae	Roseimicrobium	NA
ASV_12	EcMF	C00122	10.45	Fumaric acid	Bacteria	Verrucomicrobiota	Verrucomicrobiae	Verrucomicrobiales	Verrucomicrobiaceae	Roseimicrobium	NA
ASV_12	No EcMF	C00249	29	Palmitic acid	Bacteria	Verrucomicrobiota	Verrucomicrobiae	Verrucomicrobiales	Verrucomicrobiaceae	Roseimicrobium	NA
ASV_12	EcMF	C00042	20.9	Succinic acid	Bacteria	Verrucomicrobiota	Verrucomicrobiae	Verrucomicrobiales	Verrucomicrobiaceae	Roseimicrobium	NA
ASV_12	No EcMF	C00025	-4.83333	L-Glutamic acid	Bacteria	Verrucomicrobiota	Verrucomicrobiae	Verrucomicrobiales	Verrucomicrobiaceae	Roseimicrobium	NA
ASV_12	EcMF	C00183	-10.45	L-Valine	Bacteria	Verrucomicrobiota	Verrucomicrobiae	Verrucomicrobiales	Verrucomicrobiaceae	Roseimicrobium	NA
ASV_120	No EcMF	C00183	-7.66667	L-Valine	Bacteria	Actinobacteriota	Actinobacteria	Frankiales	Geodermatophilaceae	Blastococcus	endophyticus
ASV_120	No EcMF	C00042	7.66667	Succinic acid	Bacteria	Actinobacteriota	Actinobacteria	Frankiales	Geodermatophilaceae	Blastococcus	endophyticus
ASV_120	EcMF	C00037	5.83333	Glycine	Bacteria	Actinobacteriota	Actinobacteria	Frankiales	Geodermatophilaceae	Blastococcus	endophyticus
ASV_120	EcMF	C00183	-7	L-Valine	Bacteria	Actinobacteriota	Actinobacteria	Frankiales	Geodermatophilaceae	Blastococcus	endophyticus
ASV_120	No EcMF	C00122	7.66667	Fumaric acid	Bacteria	Actinobacteriota	Actinobacteria	Frankiales	Geodermatophilaceae	Blastococcus	endophyticus
ASV_120	EcMF	C00122	7	Fumaric acid	Bacteria	Actinobacteriota	Actinobacteria	Frankiales	Geodermatophilaceae	Blastococcus	endophyticus
ASV_120	No EcMF	C00025	-6.57143	L-Glutamic acid	Bacteria	Actinobacteriota	Actinobacteria	Frankiales	Geodermatophilaceae	Blastococcus	endophyticus
ASV_120	EcMF	C00249	7	Palmitic acid	Bacteria	Actinobacteriota	Actinobacteria	Frankiales	Geodermatophilaceae	Blastococcus	endophyticus
ASV_120	EcMF	C00042	7	Succinic acid	Bacteria	Actinobacteriota	Actinobacteria	Frankiales	Geodermatophilaceae	Blastococcus	endophyticus
ASV_120	No EcMF	C00249	7.66667	Palmitic acid	Bacteria	Actinobacteriota	Actinobacteria	Frankiales	Geodermatophilaceae	Blastococcus	endophyticus
ASV_120	No EcMF	C00037	6.38889	Glycine	Bacteria	Actinobacteriota	Actinobacteria	Frankiales	Geodermatophilaceae	Blastococcus	endophyticus
ASV_120	EcMF	C00025	-6	L-Glutamic acid	Bacteria	Actinobacteriota	Actinobacteria	Frankiales	Geodermatophilaceae	Blastococcus	endophyticus
ASV_120	No EcMF	C06104	7.66667	Adipic acid	Bacteria	Actinobacteriota	Actinobacteria	Frankiales	Geodermatophilaceae	Blastococcus	endophyticus
ASV_120	EcMF	C06104	7	Adipic acid	Bacteria	Actinobacteriota	Actinobacteria	Frankiales	Geodermatophilaceae	Blastococcus	endophyticus
ASV_121	EcMF	C00184	-23.8889	Dihydroxyacetone	Bacteria	Proteobacteria	Alphaproteobacteria	Rhizobiales	Rhizobiaceae	Aminobacter	NA
ASV_121	EcMF	C00183	-14.3333	L-Valine	Bacteria	Proteobacteria	Alphaproteobacteria	Rhizobiales	Rhizobiaceae	Aminobacter	NA
ASV_121	EcMF	C00037	-5.01667	Glycine	Bacteria	Proteobacteria	Alphaproteobacteria	Rhizobiales	Rhizobiaceae	Aminobacter	NA
ASV_121	EcMF	C00249	14.3333	Palmitic acid	Bacteria	Proteobacteria	Alphaproteobacteria	Rhizobiales	Rhizobiaceae	Aminobacter	NA
ASV_121	EcMF	C00025	-8.6	L-Glutamic acid	Bacteria	Proteobacteria	Alphaproteobacteria	Rhizobiales	Rhizobiaceae	Aminobacter	NA
ASV_121	EcMF	C00042	33.4444	Succinic acid	Bacteria	Proteobacteria	Alphaproteobacteria	Rhizobiales	Rhizobiaceae	Aminobacter	NA
ASV_121	EcMF	C06104	28.6667	Adipic acid	Bacteria	Proteobacteria	Alphaproteobacteria	Rhizobiales	Rhizobiaceae	Aminobacter	NA
ASV_121	EcMF	C00186	-14.3333	L-Lactic acid	Bacteria	Proteobacteria	Alphaproteobacteria	Rhizobiales	Rhizobiaceae	Aminobacter	NA
ASV_121	EcMF	C00122	14.3333	Fumaric acid	Bacteria	Proteobacteria	Alphaproteobacteria	Rhizobiales	Rhizobiaceae	Aminobacter	NA
ASV_122	No EcMF	C00183	-14	L-Valine	Bacteria	Planctomycetota	Planctomycetes	Isosphaerales	Isosphaeraceae	Tundrisphaera	NA
ASV_122	EcMF	C00042	4.83333	Succinic acid	Bacteria	Planctomycetota	Planctomycetes	Isosphaerales	Isosphaeraceae	Tundrisphaera	NA
ASV_122	No EcMF	C00249	14	Palmitic acid	Bacteria	Planctomycetota	Planctomycetes	Isosphaerales	Isosphaeraceae	Tundrisphaera	NA
ASV_122	No EcMF	C00122	14	Fumaric acid	Bacteria	Planctomycetota	Planctomycetes	Isosphaerales	Isosphaeraceae	Tundrisphaera	NA
ASV_122	No EcMF	C00037	-16.3333	Glycine	Bacteria	Planctomycetota	Planctomycetes	Isosphaerales	Isosphaeraceae	Tundrisphaera	NA
ASV_122	No EcMF	C00042	14	Succinic acid	Bacteria	Planctomycetota	Planctomycetes	Isosphaerales	Isosphaeraceae	Tundrisphaera	NA
ASV_122	EcMF	C00037	-5.63889	Glycine	Bacteria	Planctomycetota	Planctomycetes	Isosphaerales	Isosphaeraceae	Tundrisphaera	NA
ASV_122	EcMF	C00249	4.83333	Palmitic acid	Bacteria	Planctomycetota	Planctomycetes	Isosphaerales	Isosphaeraceae	Tundrisphaera	NA
ASV_122	EcMF	C00025	-1.03571	L-Glutamic acid	Bacteria	Planctomycetota	Planctomycetes	Isosphaerales	Isosphaeraceae	Tundrisphaera	NA
ASV_122	EcMF	C00183	-4.83333	L-Valine	Bacteria	Planctomycetota	Planctomycetes	Isosphaerales	Isosphaeraceae	Tundrisphaera	NA
ASV_122	No EcMF	C00025	-3	L-Glutamic acid	Bacteria	Planctomycetota	Planctomycetes	Isosphaerales	Isosphaeraceae	Tundrisphaera	NA
ASV_122	EcMF	C00122	4.83333	Fumaric acid	Bacteria	Planctomycetota	Planctomycetes	Isosphaerales	Isosphaeraceae	Tundrisphaera	NA
ASV_123	EcMF	C00184	-8.42857	Dihydroxyacetone	Bacteria	Proteobacteria	Gammaproteobacteria	Burkholderiales	Oxalobacteraceae	Massilia	NA
ASV_123	No EcMF	C00037	1.88571	Glycine	Bacteria	Proteobacteria	Gammaproteobacteria	Burkholderiales	Oxalobacteraceae	Massilia	NA
ASV_123	EcMF	C00037	2.64898	Glycine	Bacteria	Proteobacteria	Gammaproteobacteria	Burkholderiales	Oxalobacteraceae	Massilia	NA
ASV_123	EcMF	C00249	8.42857	Palmitic acid	Bacteria	Proteobacteria	Gammaproteobacteria	Burkholderiales	Oxalobacteraceae	Massilia	NA
ASV_123	EcMF	C00042	22.4762	Succinic acid	Bacteria	Proteobacteria	Gammaproteobacteria	Burkholderiales	Oxalobacteraceae	Massilia	NA
ASV_123	EcMF	C00122	11.2381	Fumaric acid	Bacteria	Proteobacteria	Gammaproteobacteria	Burkholderiales	Oxalobacteraceae	Massilia	NA
ASV_123	No EcMF	C00184	-6	Dihydroxyacetone	Bacteria	Proteobacteria	Gammaproteobacteria	Burkholderiales	Oxalobacteraceae	Massilia	NA
ASV_123	No EcMF	C00042	16	Succinic acid	Bacteria	Proteobacteria	Gammaproteobacteria	Burkholderiales	Oxalobacteraceae	Massilia	NA
ASV_123	EcMF	C00186	-16.8571	L-Lactic acid	Bacteria	Proteobacteria	Gammaproteobacteria	Burkholderiales	Oxalobacteraceae	Massilia	NA
ASV_123	No EcMF	C00025	-7	L-Glutamic acid	Bacteria	Proteobacteria	Gammaproteobacteria	Burkholderiales	Oxalobacteraceae	Massilia	NA
ASV_123	EcMF	C01879	4.21429	Pyroglutamic acid	Bacteria	Proteobacteria	Gammaproteobacteria	Burkholderiales	Oxalobacteraceae	Massilia	NA
ASV_123	No EcMF	C00186	-12	L-Lactic acid	Bacteria	Proteobacteria	Gammaproteobacteria	Burkholderiales	Oxalobacteraceae	Massilia	NA
ASV_123	No EcMF	C01879	3	Pyroglutamic acid	Bacteria	Proteobacteria	Gammaproteobacteria	Burkholderiales	Oxalobacteraceae	Massilia	NA
ASV_123	EcMF	C00025	-9.83333	L-Glutamic acid	Bacteria	Proteobacteria	Gammaproteobacteria	Burkholderiales	Oxalobacteraceae	Massilia	NA
ASV_123	No EcMF	C00249	6	Palmitic acid	Bacteria	Proteobacteria	Gammaproteobacteria	Burkholderiales	Oxalobacteraceae	Massilia	NA
ASV_123	No EcMF	C00122	8	Fumaric acid	Bacteria	Proteobacteria	Gammaproteobacteria	Burkholderiales	Oxalobacteraceae	Massilia	NA
ASV_123	EcMF	C00183	-8.42857	L-Valine	Bacteria	Proteobacteria	Gammaproteobacteria	Burkholderiales	Oxalobacteraceae	Massilia	NA
ASV_123	No EcMF	C00183	-6	L-Valine	Bacteria	Proteobacteria	Gammaproteobacteria	Burkholderiales	Oxalobacteraceae	Massilia	NA
ASV_124	No EcMF	C00042	27	Succinic acid	Bacteria	Actinobacteriota	Acidimicrobiia	Microtrichales	Iamiaceae	Iamia	NA
ASV_124	No EcMF	C00183	-27	L-Valine	Bacteria	Actinobacteriota	Acidimicrobiia	Microtrichales	Iamiaceae	Iamia	NA
ASV_124	No EcMF	C00249	27	Palmitic acid	Bacteria	Actinobacteriota	Acidimicrobiia	Microtrichales	Iamiaceae	Iamia	NA
ASV_124	No EcMF	C00186	-27	L-Lactic acid	Bacteria	Actinobacteriota	Acidimicrobiia	Microtrichales	Iamiaceae	Iamia	NA
ASV_124	No EcMF	C01879	27	Pyroglutamic acid	Bacteria	Actinobacteriota	Acidimicrobiia	Microtrichales	Iamiaceae	Iamia	NA
ASV_124	No EcMF	C00025	6	L-Glutamic acid	Bacteria	Actinobacteriota	Acidimicrobiia	Microtrichales	Iamiaceae	Iamia	NA
ASV_124	No EcMF	C00122	27	Fumaric acid	Bacteria	Actinobacteriota	Acidimicrobiia	Microtrichales	Iamiaceae	Iamia	NA
ASV_124	No EcMF	C00184	-27	Dihydroxyacetone	Bacteria	Actinobacteriota	Acidimicrobiia	Microtrichales	Iamiaceae	Iamia	NA
ASV_124	No EcMF	C00037	4.09091	Glycine	Bacteria	Actinobacteriota	Acidimicrobiia	Microtrichales	Iamiaceae	Iamia	NA
ASV_125	EcMF	C00122	7.875	Fumaric acid	Bacteria	Actinobacteriota	Actinobacteria	Propionibacteriales	Nocardioidaceae	Aeromicrobium	NA
ASV_125	No EcMF	C00042	12	Succinic acid	Bacteria	Actinobacteriota	Actinobacteria	Propionibacteriales	Nocardioidaceae	Aeromicrobium	NA
ASV_125	No EcMF	C00037	-2	Glycine	Bacteria	Actinobacteriota	Actinobacteria	Propionibacteriales	Nocardioidaceae	Aeromicrobium	NA
ASV_125	No EcMF	C00122	6	Fumaric acid	Bacteria	Actinobacteriota	Actinobacteria	Propionibacteriales	Nocardioidaceae	Aeromicrobium	NA
ASV_125	EcMF	C00186	-7.875	L-Lactic acid	Bacteria	Actinobacteriota	Actinobacteria	Propionibacteriales	Nocardioidaceae	Aeromicrobium	NA
ASV_125	No EcMF	C00186	-6	L-Lactic acid	Bacteria	Actinobacteriota	Actinobacteria	Propionibacteriales	Nocardioidaceae	Aeromicrobium	NA
ASV_125	EcMF	C00037	-2.625	Glycine	Bacteria	Actinobacteriota	Actinobacteria	Propionibacteriales	Nocardioidaceae	Aeromicrobium	NA
ASV_125	EcMF	C00249	7.875	Palmitic acid	Bacteria	Actinobacteriota	Actinobacteria	Propionibacteriales	Nocardioidaceae	Aeromicrobium	NA
ASV_125	No EcMF	C00249	6	Palmitic acid	Bacteria	Actinobacteriota	Actinobacteria	Propionibacteriales	Nocardioidaceae	Aeromicrobium	NA
ASV_125	No EcMF	C00183	-6	L-Valine	Bacteria	Actinobacteriota	Actinobacteria	Propionibacteriales	Nocardioidaceae	Aeromicrobium	NA
ASV_125	EcMF	C00042	15.75	Succinic acid	Bacteria	Actinobacteriota	Actinobacteria	Propionibacteriales	Nocardioidaceae	Aeromicrobium	NA
ASV_125	No EcMF	C00025	-3	L-Glutamic acid	Bacteria	Actinobacteriota	Actinobacteria	Propionibacteriales	Nocardioidaceae	Aeromicrobium	NA
ASV_125	EcMF	C00183	-7.875	L-Valine	Bacteria	Actinobacteriota	Actinobacteria	Propionibacteriales	Nocardioidaceae	Aeromicrobium	NA
ASV_125	EcMF	C00025	-3.9375	L-Glutamic acid	Bacteria	Actinobacteriota	Actinobacteria	Propionibacteriales	Nocardioidaceae	Aeromicrobium	NA
ASV_126	EcMF	C00183	-11.7143	L-Valine	Bacteria	Proteobacteria	Alphaproteobacteria	Rhizobiales	Methylopilaceae	Methylopila	NA
ASV_126	EcMF	C00025	-11.7143	L-Glutamic acid	Bacteria	Proteobacteria	Alphaproteobacteria	Rhizobiales	Methylopilaceae	Methylopila	NA
ASV_126	EcMF	C00249	23.4286	Palmitic acid	Bacteria	Proteobacteria	Alphaproteobacteria	Rhizobiales	Methylopilaceae	Methylopila	NA
ASV_126	EcMF	C00037	-1.95238	Glycine	Bacteria	Proteobacteria	Alphaproteobacteria	Rhizobiales	Methylopilaceae	Methylopila	NA
ASV_126	EcMF	C00042	11.7143	Succinic acid	Bacteria	Proteobacteria	Alphaproteobacteria	Rhizobiales	Methylopilaceae	Methylopila	NA
ASV_126	EcMF	C00122	11.7143	Fumaric acid	Bacteria	Proteobacteria	Alphaproteobacteria	Rhizobiales	Methylopilaceae	Methylopila	NA
ASV_127	EcMF	C00042	3	Succinic acid	Bacteria	Proteobacteria	Alphaproteobacteria	Sphingomonadales	Sphingomonadaceae	Sphingobium	yanoikuyae
ASV_127	No EcMF	C00186	-27	L-Lactic acid	Bacteria	Proteobacteria	Alphaproteobacteria	Sphingomonadales	Sphingomonadaceae	Sphingobium	yanoikuyae
ASV_127	No EcMF	C00183	-13.5	L-Valine	Bacteria	Proteobacteria	Alphaproteobacteria	Sphingomonadales	Sphingomonadaceae	Sphingobium	yanoikuyae
ASV_127	No EcMF	C06104	13.5	Adipic acid	Bacteria	Proteobacteria	Alphaproteobacteria	Sphingomonadales	Sphingomonadaceae	Sphingobium	yanoikuyae
ASV_127	No EcMF	C00249	13.5	Palmitic acid	Bacteria	Proteobacteria	Alphaproteobacteria	Sphingomonadales	Sphingomonadaceae	Sphingobium	yanoikuyae
ASV_127	EcMF	C00186	-6	L-Lactic acid	Bacteria	Proteobacteria	Alphaproteobacteria	Sphingomonadales	Sphingomonadaceae	Sphingobium	yanoikuyae
ASV_127	No EcMF	C00122	13.5	Fumaric acid	Bacteria	Proteobacteria	Alphaproteobacteria	Sphingomonadales	Sphingomonadaceae	Sphingobium	yanoikuyae
ASV_127	No EcMF	C00042	13.5	Succinic acid	Bacteria	Proteobacteria	Alphaproteobacteria	Sphingomonadales	Sphingomonadaceae	Sphingobium	yanoikuyae
ASV_127	No EcMF	C00037	7.77273	Glycine	Bacteria	Proteobacteria	Alphaproteobacteria	Sphingomonadales	Sphingomonadaceae	Sphingobium	yanoikuyae
ASV_127	No EcMF	C00025	-9	L-Glutamic acid	Bacteria	Proteobacteria	Alphaproteobacteria	Sphingomonadales	Sphingomonadaceae	Sphingobium	yanoikuyae
ASV_127	EcMF	C00183	-3	L-Valine	Bacteria	Proteobacteria	Alphaproteobacteria	Sphingomonadales	Sphingomonadaceae	Sphingobium	yanoikuyae
ASV_127	EcMF	C00037	1.72727	Glycine	Bacteria	Proteobacteria	Alphaproteobacteria	Sphingomonadales	Sphingomonadaceae	Sphingobium	yanoikuyae
ASV_127	EcMF	C06104	3	Adipic acid	Bacteria	Proteobacteria	Alphaproteobacteria	Sphingomonadales	Sphingomonadaceae	Sphingobium	yanoikuyae
ASV_127	EcMF	C00249	3	Palmitic acid	Bacteria	Proteobacteria	Alphaproteobacteria	Sphingomonadales	Sphingomonadaceae	Sphingobium	yanoikuyae
ASV_127	EcMF	C00025	-2	L-Glutamic acid	Bacteria	Proteobacteria	Alphaproteobacteria	Sphingomonadales	Sphingomonadaceae	Sphingobium	yanoikuyae
ASV_127	EcMF	C00122	3	Fumaric acid	Bacteria	Proteobacteria	Alphaproteobacteria	Sphingomonadales	Sphingomonadaceae	Sphingobium	yanoikuyae
ASV_128	EcMF	C00188	4.75	L-Threonine	Bacteria	Proteobacteria	Alphaproteobacteria	Rhizobiales	Rhizobiaceae	Allorhizobium-Neorhizobium-Pararhizobium-Rhizobium	NA
ASV_128	No EcMF	C00025	-1.5	L-Glutamic acid	Bacteria	Proteobacteria	Alphaproteobacteria	Rhizobiales	Rhizobiaceae	Allorhizobium-Neorhizobium-Pararhizobium-Rhizobium	NA
ASV_128	No EcMF	C00183	-11.25	L-Valine	Bacteria	Proteobacteria	Alphaproteobacteria	Rhizobiales	Rhizobiaceae	Allorhizobium-Neorhizobium-Pararhizobium-Rhizobium	NA
ASV_128	EcMF	C00042	6.33333	Succinic acid	Bacteria	Proteobacteria	Alphaproteobacteria	Rhizobiales	Rhizobiaceae	Allorhizobium-Neorhizobium-Pararhizobium-Rhizobium	NA
ASV_128	EcMF	C00037	2.21667	Glycine	Bacteria	Proteobacteria	Alphaproteobacteria	Rhizobiales	Rhizobiaceae	Allorhizobium-Neorhizobium-Pararhizobium-Rhizobium	NA
ASV_128	EcMF	C00183	-4.75	L-Valine	Bacteria	Proteobacteria	Alphaproteobacteria	Rhizobiales	Rhizobiaceae	Allorhizobium-Neorhizobium-Pararhizobium-Rhizobium	NA
ASV_128	No EcMF	C01879	-11.25	Pyroglutamic acid	Bacteria	Proteobacteria	Alphaproteobacteria	Rhizobiales	Rhizobiaceae	Allorhizobium-Neorhizobium-Pararhizobium-Rhizobium	NA
ASV_128	EcMF	C06104	4.75	Adipic acid	Bacteria	Proteobacteria	Alphaproteobacteria	Rhizobiales	Rhizobiaceae	Allorhizobium-Neorhizobium-Pararhizobium-Rhizobium	NA
ASV_128	EcMF	C00249	7.125	Palmitic acid	Bacteria	Proteobacteria	Alphaproteobacteria	Rhizobiales	Rhizobiaceae	Allorhizobium-Neorhizobium-Pararhizobium-Rhizobium	NA
ASV_128	No EcMF	C00188	11.25	L-Threonine	Bacteria	Proteobacteria	Alphaproteobacteria	Rhizobiales	Rhizobiaceae	Allorhizobium-Neorhizobium-Pararhizobium-Rhizobium	NA
ASV_128	No EcMF	C00042	15	Succinic acid	Bacteria	Proteobacteria	Alphaproteobacteria	Rhizobiales	Rhizobiaceae	Allorhizobium-Neorhizobium-Pararhizobium-Rhizobium	NA
ASV_128	No EcMF	C06104	11.25	Adipic acid	Bacteria	Proteobacteria	Alphaproteobacteria	Rhizobiales	Rhizobiaceae	Allorhizobium-Neorhizobium-Pararhizobium-Rhizobium	NA
ASV_128	EcMF	C01879	-4.75	Pyroglutamic acid	Bacteria	Proteobacteria	Alphaproteobacteria	Rhizobiales	Rhizobiaceae	Allorhizobium-Neorhizobium-Pararhizobium-Rhizobium	NA
ASV_128	No EcMF	C00037	5.25	Glycine	Bacteria	Proteobacteria	Alphaproteobacteria	Rhizobiales	Rhizobiaceae	Allorhizobium-Neorhizobium-Pararhizobium-Rhizobium	NA
ASV_128	No EcMF	C00122	11.25	Fumaric acid	Bacteria	Proteobacteria	Alphaproteobacteria	Rhizobiales	Rhizobiaceae	Allorhizobium-Neorhizobium-Pararhizobium-Rhizobium	NA
ASV_128	No EcMF	C00249	16.875	Palmitic acid	Bacteria	Proteobacteria	Alphaproteobacteria	Rhizobiales	Rhizobiaceae	Allorhizobium-Neorhizobium-Pararhizobium-Rhizobium	NA
ASV_128	EcMF	C00025	-0.633333	L-Glutamic acid	Bacteria	Proteobacteria	Alphaproteobacteria	Rhizobiales	Rhizobiaceae	Allorhizobium-Neorhizobium-Pararhizobium-Rhizobium	NA
ASV_128	EcMF	C00122	4.75	Fumaric acid	Bacteria	Proteobacteria	Alphaproteobacteria	Rhizobiales	Rhizobiaceae	Allorhizobium-Neorhizobium-Pararhizobium-Rhizobium	NA
ASV_129	EcMF	C00025	-2.5	L-Glutamic acid	Bacteria	Bacteroidota	Bacteroidia	Cytophagales	Hymenobacteraceae	Pontibacter	NA
ASV_129	EcMF	C00042	3.75	Succinic acid	Bacteria	Bacteroidota	Bacteroidia	Cytophagales	Hymenobacteraceae	Pontibacter	NA
ASV_129	EcMF	C00188	1.5	L-Threonine	Bacteria	Bacteroidota	Bacteroidia	Cytophagales	Hymenobacteraceae	Pontibacter	NA
ASV_129	No EcMF	C00188	13.75	L-Threonine	Bacteria	Bacteroidota	Bacteroidia	Cytophagales	Hymenobacteraceae	Pontibacter	NA
ASV_129	No EcMF	C00122	13.75	Fumaric acid	Bacteria	Bacteroidota	Bacteroidia	Cytophagales	Hymenobacteraceae	Pontibacter	NA
ASV_129	No EcMF	C00037	2.94643	Glycine	Bacteria	Bacteroidota	Bacteroidia	Cytophagales	Hymenobacteraceae	Pontibacter	NA
ASV_129	EcMF	C06104	1.5	Adipic acid	Bacteria	Bacteroidota	Bacteroidia	Cytophagales	Hymenobacteraceae	Pontibacter	NA
ASV_129	EcMF	C00186	-4.5	L-Lactic acid	Bacteria	Bacteroidota	Bacteroidia	Cytophagales	Hymenobacteraceae	Pontibacter	NA
ASV_129	No EcMF	C06104	13.75	Adipic acid	Bacteria	Bacteroidota	Bacteroidia	Cytophagales	Hymenobacteraceae	Pontibacter	NA
ASV_129	No EcMF	C00042	34.375	Succinic acid	Bacteria	Bacteroidota	Bacteroidia	Cytophagales	Hymenobacteraceae	Pontibacter	NA
ASV_129	EcMF	C00183	-1.5	L-Valine	Bacteria	Bacteroidota	Bacteroidia	Cytophagales	Hymenobacteraceae	Pontibacter	NA
ASV_129	No EcMF	C00025	-22.9167	L-Glutamic acid	Bacteria	Bacteroidota	Bacteroidia	Cytophagales	Hymenobacteraceae	Pontibacter	NA
ASV_129	No EcMF	C01879	-13.75	Pyroglutamic acid	Bacteria	Bacteroidota	Bacteroidia	Cytophagales	Hymenobacteraceae	Pontibacter	NA
ASV_129	No EcMF	C00186	-41.25	L-Lactic acid	Bacteria	Bacteroidota	Bacteroidia	Cytophagales	Hymenobacteraceae	Pontibacter	NA
ASV_129	EcMF	C00037	0.321429	Glycine	Bacteria	Bacteroidota	Bacteroidia	Cytophagales	Hymenobacteraceae	Pontibacter	NA
ASV_129	EcMF	C01879	-1.5	Pyroglutamic acid	Bacteria	Bacteroidota	Bacteroidia	Cytophagales	Hymenobacteraceae	Pontibacter	NA
ASV_129	No EcMF	C00183	-13.75	L-Valine	Bacteria	Bacteroidota	Bacteroidia	Cytophagales	Hymenobacteraceae	Pontibacter	NA
ASV_129	No EcMF	C00249	13.75	Palmitic acid	Bacteria	Bacteroidota	Bacteroidia	Cytophagales	Hymenobacteraceae	Pontibacter	NA
ASV_129	EcMF	C00122	1.5	Fumaric acid	Bacteria	Bacteroidota	Bacteroidia	Cytophagales	Hymenobacteraceae	Pontibacter	NA
ASV_129	EcMF	C00249	1.5	Palmitic acid	Bacteria	Bacteroidota	Bacteroidia	Cytophagales	Hymenobacteraceae	Pontibacter	NA
ASV_13	EcMF	C00122	17.6923	Fumaric acid	Bacteria	Proteobacteria	Alphaproteobacteria	Rhizobiales	Beijerinckiaceae	Methylobacterium-Methylorubrum	NA
ASV_13	No EcMF	C00183	-49	L-Valine	Bacteria	Proteobacteria	Alphaproteobacteria	Rhizobiales	Beijerinckiaceae	Methylobacterium-Methylorubrum	NA
ASV_13	No EcMF	C00042	65.3333	Succinic acid	Bacteria	Proteobacteria	Alphaproteobacteria	Rhizobiales	Beijerinckiaceae	Methylobacterium-Methylorubrum	NA
ASV_13	No EcMF	C00186	-49	L-Lactic acid	Bacteria	Proteobacteria	Alphaproteobacteria	Rhizobiales	Beijerinckiaceae	Methylobacterium-Methylorubrum	NA
ASV_13	No EcMF	C06104	49	Adipic acid	Bacteria	Proteobacteria	Alphaproteobacteria	Rhizobiales	Beijerinckiaceae	Methylobacterium-Methylorubrum	NA
ASV_13	No EcMF	C00122	49	Fumaric acid	Bacteria	Proteobacteria	Alphaproteobacteria	Rhizobiales	Beijerinckiaceae	Methylobacterium-Methylorubrum	NA
ASV_13	EcMF	C00183	-17.6923	L-Valine	Bacteria	Proteobacteria	Alphaproteobacteria	Rhizobiales	Beijerinckiaceae	Methylobacterium-Methylorubrum	NA
ASV_13	EcMF	C00042	23.5897	Succinic acid	Bacteria	Proteobacteria	Alphaproteobacteria	Rhizobiales	Beijerinckiaceae	Methylobacterium-Methylorubrum	NA
ASV_13	EcMF	C01879	-17.6923	Pyroglutamic acid	Bacteria	Proteobacteria	Alphaproteobacteria	Rhizobiales	Beijerinckiaceae	Methylobacterium-Methylorubrum	NA
ASV_13	EcMF	C00249	17.6923	Palmitic acid	Bacteria	Proteobacteria	Alphaproteobacteria	Rhizobiales	Beijerinckiaceae	Methylobacterium-Methylorubrum	NA
ASV_13	No EcMF	C01879	-49	Pyroglutamic acid	Bacteria	Proteobacteria	Alphaproteobacteria	Rhizobiales	Beijerinckiaceae	Methylobacterium-Methylorubrum	NA
ASV_13	EcMF	C00037	-3.93162	Glycine	Bacteria	Proteobacteria	Alphaproteobacteria	Rhizobiales	Beijerinckiaceae	Methylobacterium-Methylorubrum	NA
ASV_13	No EcMF	C00037	-10.8889	Glycine	Bacteria	Proteobacteria	Alphaproteobacteria	Rhizobiales	Beijerinckiaceae	Methylobacterium-Methylorubrum	NA
ASV_13	EcMF	C00186	-17.6923	L-Lactic acid	Bacteria	Proteobacteria	Alphaproteobacteria	Rhizobiales	Beijerinckiaceae	Methylobacterium-Methylorubrum	NA
ASV_13	EcMF	C06104	17.6923	Adipic acid	Bacteria	Proteobacteria	Alphaproteobacteria	Rhizobiales	Beijerinckiaceae	Methylobacterium-Methylorubrum	NA
ASV_13	No EcMF	C00249	49	Palmitic acid	Bacteria	Proteobacteria	Alphaproteobacteria	Rhizobiales	Beijerinckiaceae	Methylobacterium-Methylorubrum	NA
ASV_130	No EcMF	C00025	-0.666667	L-Glutamic acid	Bacteria	Proteobacteria	Alphaproteobacteria	Caulobacterales	Caulobacteraceae	Caulobacter	NA
ASV_130	EcMF	C00186	-6.5	L-Lactic acid	Bacteria	Proteobacteria	Alphaproteobacteria	Caulobacterales	Caulobacteraceae	Caulobacter	NA
ASV_130	No EcMF	C00249	2	Palmitic acid	Bacteria	Proteobacteria	Alphaproteobacteria	Caulobacterales	Caulobacteraceae	Caulobacter	NA
ASV_130	EcMF	C06104	6.5	Adipic acid	Bacteria	Proteobacteria	Alphaproteobacteria	Caulobacterales	Caulobacteraceae	Caulobacter	NA
ASV_130	No EcMF	C06104	2	Adipic acid	Bacteria	Proteobacteria	Alphaproteobacteria	Caulobacterales	Caulobacteraceae	Caulobacter	NA
ASV_130	No EcMF	C00186	-2	L-Lactic acid	Bacteria	Proteobacteria	Alphaproteobacteria	Caulobacterales	Caulobacteraceae	Caulobacter	NA
ASV_130	EcMF	C00025	-2.16667	L-Glutamic acid	Bacteria	Proteobacteria	Alphaproteobacteria	Caulobacterales	Caulobacteraceae	Caulobacter	NA
ASV_130	EcMF	C00122	6.5	Fumaric acid	Bacteria	Proteobacteria	Alphaproteobacteria	Caulobacterales	Caulobacteraceae	Caulobacter	NA
ASV_130	EcMF	C00183	-6.5	L-Valine	Bacteria	Proteobacteria	Alphaproteobacteria	Caulobacterales	Caulobacteraceae	Caulobacter	NA
ASV_130	No EcMF	C00188	2	L-Threonine	Bacteria	Proteobacteria	Alphaproteobacteria	Caulobacterales	Caulobacteraceae	Caulobacter	NA
ASV_130	EcMF	C00037	-0.65	Glycine	Bacteria	Proteobacteria	Alphaproteobacteria	Caulobacterales	Caulobacteraceae	Caulobacter	NA
ASV_130	No EcMF	C00037	-0.2	Glycine	Bacteria	Proteobacteria	Alphaproteobacteria	Caulobacterales	Caulobacteraceae	Caulobacter	NA
ASV_130	EcMF	C00249	6.5	Palmitic acid	Bacteria	Proteobacteria	Alphaproteobacteria	Caulobacterales	Caulobacteraceae	Caulobacter	NA
ASV_130	No EcMF	C00042	2	Succinic acid	Bacteria	Proteobacteria	Alphaproteobacteria	Caulobacterales	Caulobacteraceae	Caulobacter	NA
ASV_130	EcMF	C00188	6.5	L-Threonine	Bacteria	Proteobacteria	Alphaproteobacteria	Caulobacterales	Caulobacteraceae	Caulobacter	NA
ASV_130	No EcMF	C00122	2	Fumaric acid	Bacteria	Proteobacteria	Alphaproteobacteria	Caulobacterales	Caulobacteraceae	Caulobacter	NA
ASV_130	No EcMF	C00183	-2	L-Valine	Bacteria	Proteobacteria	Alphaproteobacteria	Caulobacterales	Caulobacteraceae	Caulobacter	NA
ASV_130	EcMF	C00042	6.5	Succinic acid	Bacteria	Proteobacteria	Alphaproteobacteria	Caulobacterales	Caulobacteraceae	Caulobacter	NA
ASV_131	EcMF	C00183	-6.0825	L-Valine	Bacteria	Bacteroidota	Bacteroidia	Chitinophagales	Chitinophagaceae	Edaphobaculum	NA
ASV_131	EcMF	C00122	6.0825	Fumaric acid	Bacteria	Bacteroidota	Bacteroidia	Chitinophagales	Chitinophagaceae	Edaphobaculum	NA
ASV_131	EcMF	C00025	-6.0825	L-Glutamic acid	Bacteria	Bacteroidota	Bacteroidia	Chitinophagales	Chitinophagaceae	Edaphobaculum	NA
ASV_131	EcMF	C00042	6.0825	Succinic acid	Bacteria	Bacteroidota	Bacteroidia	Chitinophagales	Chitinophagaceae	Edaphobaculum	NA
ASV_131	EcMF	C00037	2.0275	Glycine	Bacteria	Bacteroidota	Bacteroidia	Chitinophagales	Chitinophagaceae	Edaphobaculum	NA
ASV_132	EcMF	C00037	1.33929	Glycine	Bacteria	Bacteroidota	Bacteroidia	Flavobacteriales	Crocinitomicaceae	Fluviicola	NA
ASV_132	No EcMF	C00025	-5.18095	L-Glutamic acid	Bacteria	Bacteroidota	Bacteroidia	Flavobacteriales	Crocinitomicaceae	Fluviicola	NA
ASV_132	No EcMF	C00037	1.21429	Glycine	Bacteria	Bacteroidota	Bacteroidia	Flavobacteriales	Crocinitomicaceae	Fluviicola	NA
ASV_132	No EcMF	C01879	-5.66667	Pyroglutamic acid	Bacteria	Bacteroidota	Bacteroidia	Flavobacteriales	Crocinitomicaceae	Fluviicola	NA
ASV_132	EcMF	C01530	6.25	Stearic acid	Bacteria	Bacteroidota	Bacteroidia	Flavobacteriales	Crocinitomicaceae	Fluviicola	NA
ASV_132	No EcMF	C00186	-11.3333	L-Lactic acid	Bacteria	Bacteroidota	Bacteroidia	Flavobacteriales	Crocinitomicaceae	Fluviicola	NA
ASV_132	No EcMF	C00188	5.66667	L-Threonine	Bacteria	Bacteroidota	Bacteroidia	Flavobacteriales	Crocinitomicaceae	Fluviicola	NA
ASV_132	EcMF	C00042	15.625	Succinic acid	Bacteria	Bacteroidota	Bacteroidia	Flavobacteriales	Crocinitomicaceae	Fluviicola	NA
ASV_132	EcMF	C01879	-6.25	Pyroglutamic acid	Bacteria	Bacteroidota	Bacteroidia	Flavobacteriales	Crocinitomicaceae	Fluviicola	NA
ASV_132	EcMF	C00025	-5.71429	L-Glutamic acid	Bacteria	Bacteroidota	Bacteroidia	Flavobacteriales	Crocinitomicaceae	Fluviicola	NA
ASV_132	EcMF	C00186	-12.5	L-Lactic acid	Bacteria	Bacteroidota	Bacteroidia	Flavobacteriales	Crocinitomicaceae	Fluviicola	NA
ASV_132	No EcMF	C01530	5.66667	Stearic acid	Bacteria	Bacteroidota	Bacteroidia	Flavobacteriales	Crocinitomicaceae	Fluviicola	NA
ASV_132	EcMF	C00122	6.25	Fumaric acid	Bacteria	Bacteroidota	Bacteroidia	Flavobacteriales	Crocinitomicaceae	Fluviicola	NA
ASV_132	No EcMF	C00249	25.5	Palmitic acid	Bacteria	Bacteroidota	Bacteroidia	Flavobacteriales	Crocinitomicaceae	Fluviicola	NA
ASV_132	No EcMF	C00122	5.66667	Fumaric acid	Bacteria	Bacteroidota	Bacteroidia	Flavobacteriales	Crocinitomicaceae	Fluviicola	NA
ASV_132	EcMF	C00249	28.125	Palmitic acid	Bacteria	Bacteroidota	Bacteroidia	Flavobacteriales	Crocinitomicaceae	Fluviicola	NA
ASV_132	EcMF	C00183	-6.25	L-Valine	Bacteria	Bacteroidota	Bacteroidia	Flavobacteriales	Crocinitomicaceae	Fluviicola	NA
ASV_132	No EcMF	C00042	14.1667	Succinic acid	Bacteria	Bacteroidota	Bacteroidia	Flavobacteriales	Crocinitomicaceae	Fluviicola	NA
ASV_132	EcMF	C00188	6.25	L-Threonine	Bacteria	Bacteroidota	Bacteroidia	Flavobacteriales	Crocinitomicaceae	Fluviicola	NA
ASV_132	No EcMF	C00183	-5.66667	L-Valine	Bacteria	Bacteroidota	Bacteroidia	Flavobacteriales	Crocinitomicaceae	Fluviicola	NA
ASV_133	No EcMF	C00186	-23	L-Lactic acid	Bacteria	Abditibacteriota	Abditibacteria	Abditibacteriales	Abditibacteriaceae	Abditibacterium	NA
ASV_133	No EcMF	C01879	-23	Pyroglutamic acid	Bacteria	Abditibacteriota	Abditibacteria	Abditibacteriales	Abditibacteriaceae	Abditibacterium	NA
ASV_133	No EcMF	C00025	-3.06667	L-Glutamic acid	Bacteria	Abditibacteriota	Abditibacteria	Abditibacteriales	Abditibacteriaceae	Abditibacterium	NA
ASV_133	No EcMF	C00249	23	Palmitic acid	Bacteria	Abditibacteriota	Abditibacteria	Abditibacteriales	Abditibacteriaceae	Abditibacterium	NA
ASV_133	No EcMF	C00037	20.7	Glycine	Bacteria	Abditibacteriota	Abditibacteria	Abditibacteriales	Abditibacteriaceae	Abditibacterium	NA
ASV_133	No EcMF	C00122	23	Fumaric acid	Bacteria	Abditibacteriota	Abditibacteria	Abditibacteriales	Abditibacteriaceae	Abditibacterium	NA
ASV_133	No EcMF	C00042	38.3333	Succinic acid	Bacteria	Abditibacteriota	Abditibacteria	Abditibacteriales	Abditibacteriaceae	Abditibacterium	NA
ASV_133	No EcMF	C00183	-23	L-Valine	Bacteria	Abditibacteriota	Abditibacteria	Abditibacteriales	Abditibacteriaceae	Abditibacterium	NA
ASV_134	No EcMF	C01384	17.6667	Maleic acid	Bacteria	Actinobacteriota	Thermoleophilia	Solirubrobacterales	Solirubrobacteraceae	Conexibacter	NA
ASV_134	No EcMF	C00186	-35.3333	L-Lactic acid	Bacteria	Actinobacteriota	Thermoleophilia	Solirubrobacterales	Solirubrobacteraceae	Conexibacter	NA
ASV_134	No EcMF	C06104	17.6667	Adipic acid	Bacteria	Actinobacteriota	Thermoleophilia	Solirubrobacterales	Solirubrobacteraceae	Conexibacter	NA
ASV_134	No EcMF	C00249	17.6667	Palmitic acid	Bacteria	Actinobacteriota	Thermoleophilia	Solirubrobacterales	Solirubrobacteraceae	Conexibacter	NA
ASV_134	No EcMF	C00025	-16.4889	L-Glutamic acid	Bacteria	Actinobacteriota	Thermoleophilia	Solirubrobacterales	Solirubrobacteraceae	Conexibacter	NA
ASV_134	No EcMF	C00042	29.4444	Succinic acid	Bacteria	Actinobacteriota	Thermoleophilia	Solirubrobacterales	Solirubrobacteraceae	Conexibacter	NA
ASV_134	No EcMF	C00037	16.4048	Glycine	Bacteria	Actinobacteriota	Thermoleophilia	Solirubrobacterales	Solirubrobacteraceae	Conexibacter	NA
ASV_134	No EcMF	C00184	-29.4444	Dihydroxyacetone	Bacteria	Actinobacteriota	Thermoleophilia	Solirubrobacterales	Solirubrobacteraceae	Conexibacter	NA
ASV_134	No EcMF	C00122	22.0833	Fumaric acid	Bacteria	Actinobacteriota	Thermoleophilia	Solirubrobacterales	Solirubrobacteraceae	Conexibacter	NA
ASV_134	No EcMF	C00183	-17.6667	L-Valine	Bacteria	Actinobacteriota	Thermoleophilia	Solirubrobacterales	Solirubrobacteraceae	Conexibacter	NA
ASV_135	No EcMF	C00122	6.33	Fumaric acid	Bacteria	Proteobacteria	Gammaproteobacteria	Burkholderiales	Comamonadaceae	Ramlibacter	NA
ASV_135	EcMF	C00188	15.34	L-Threonine	Bacteria	Proteobacteria	Gammaproteobacteria	Burkholderiales	Comamonadaceae	Ramlibacter	NA
ASV_135	No EcMF	C00188	12.66	L-Threonine	Bacteria	Proteobacteria	Gammaproteobacteria	Burkholderiales	Comamonadaceae	Ramlibacter	NA
ASV_135	No EcMF	C00025	-3.42875	L-Glutamic acid	Bacteria	Proteobacteria	Gammaproteobacteria	Burkholderiales	Comamonadaceae	Ramlibacter	NA
ASV_135	No EcMF	C00037	-0.79125	Glycine	Bacteria	Proteobacteria	Gammaproteobacteria	Burkholderiales	Comamonadaceae	Ramlibacter	NA
ASV_135	EcMF	C00037	-0.95875	Glycine	Bacteria	Proteobacteria	Gammaproteobacteria	Burkholderiales	Comamonadaceae	Ramlibacter	NA
ASV_135	EcMF	C00122	7.67	Fumaric acid	Bacteria	Proteobacteria	Gammaproteobacteria	Burkholderiales	Comamonadaceae	Ramlibacter	NA
ASV_135	EcMF	C00025	-4.15458	L-Glutamic acid	Bacteria	Proteobacteria	Gammaproteobacteria	Burkholderiales	Comamonadaceae	Ramlibacter	NA
ASV_135	No EcMF	C01879	-6.33	Pyroglutamic acid	Bacteria	Proteobacteria	Gammaproteobacteria	Burkholderiales	Comamonadaceae	Ramlibacter	NA
ASV_135	EcMF	C01879	-7.67	Pyroglutamic acid	Bacteria	Proteobacteria	Gammaproteobacteria	Burkholderiales	Comamonadaceae	Ramlibacter	NA
ASV_135	EcMF	C00183	-7.67	L-Valine	Bacteria	Proteobacteria	Gammaproteobacteria	Burkholderiales	Comamonadaceae	Ramlibacter	NA
ASV_135	No EcMF	C00183	-6.33	L-Valine	Bacteria	Proteobacteria	Gammaproteobacteria	Burkholderiales	Comamonadaceae	Ramlibacter	NA
ASV_135	EcMF	C00042	11.505	Succinic acid	Bacteria	Proteobacteria	Gammaproteobacteria	Burkholderiales	Comamonadaceae	Ramlibacter	NA
ASV_135	No EcMF	C00042	9.495	Succinic acid	Bacteria	Proteobacteria	Gammaproteobacteria	Burkholderiales	Comamonadaceae	Ramlibacter	NA
ASV_136	EcMF	C00186	-2.91667	L-Lactic acid	Bacteria	Actinobacteriota	Acidimicrobiia	Microtrichales	Iamiaceae	Iamia	NA
ASV_136	EcMF	C06104	2.91667	Adipic acid	Bacteria	Actinobacteriota	Acidimicrobiia	Microtrichales	Iamiaceae	Iamia	NA
ASV_136	No EcMF	C00186	-3.5	L-Lactic acid	Bacteria	Actinobacteriota	Acidimicrobiia	Microtrichales	Iamiaceae	Iamia	NA
ASV_136	No EcMF	C06104	3.5	Adipic acid	Bacteria	Actinobacteriota	Acidimicrobiia	Microtrichales	Iamiaceae	Iamia	NA
ASV_136	EcMF	C00025	-2.77083	L-Glutamic acid	Bacteria	Actinobacteriota	Acidimicrobiia	Microtrichales	Iamiaceae	Iamia	NA
ASV_136	No EcMF	C00183	-3.5	L-Valine	Bacteria	Actinobacteriota	Acidimicrobiia	Microtrichales	Iamiaceae	Iamia	NA
ASV_136	EcMF	C00122	2.91667	Fumaric acid	Bacteria	Actinobacteriota	Acidimicrobiia	Microtrichales	Iamiaceae	Iamia	NA
ASV_136	No EcMF	C00025	-3.325	L-Glutamic acid	Bacteria	Actinobacteriota	Acidimicrobiia	Microtrichales	Iamiaceae	Iamia	NA
ASV_136	No EcMF	C00037	2.36364	Glycine	Bacteria	Actinobacteriota	Acidimicrobiia	Microtrichales	Iamiaceae	Iamia	NA
ASV_136	EcMF	C00037	1.9697	Glycine	Bacteria	Actinobacteriota	Acidimicrobiia	Microtrichales	Iamiaceae	Iamia	NA
ASV_136	EcMF	C00183	-2.91667	L-Valine	Bacteria	Actinobacteriota	Acidimicrobiia	Microtrichales	Iamiaceae	Iamia	NA
ASV_136	EcMF	C00042	5.83333	Succinic acid	Bacteria	Actinobacteriota	Acidimicrobiia	Microtrichales	Iamiaceae	Iamia	NA
ASV_136	No EcMF	C00249	3.5	Palmitic acid	Bacteria	Actinobacteriota	Acidimicrobiia	Microtrichales	Iamiaceae	Iamia	NA
ASV_136	No EcMF	C00042	7	Succinic acid	Bacteria	Actinobacteriota	Acidimicrobiia	Microtrichales	Iamiaceae	Iamia	NA
ASV_136	No EcMF	C00122	3.5	Fumaric acid	Bacteria	Actinobacteriota	Acidimicrobiia	Microtrichales	Iamiaceae	Iamia	NA
ASV_136	EcMF	C00249	2.91667	Palmitic acid	Bacteria	Actinobacteriota	Acidimicrobiia	Microtrichales	Iamiaceae	Iamia	NA
ASV_137	No EcMF	C00188	4.66667	L-Threonine	Bacteria	Proteobacteria	Gammaproteobacteria	Burkholderiales	Comamonadaceae	Curvibacter	NA
ASV_137	No EcMF	C00249	2.33333	Palmitic acid	Bacteria	Proteobacteria	Gammaproteobacteria	Burkholderiales	Comamonadaceae	Curvibacter	NA
ASV_137	EcMF	C00188	7.33333	L-Threonine	Bacteria	Proteobacteria	Gammaproteobacteria	Burkholderiales	Comamonadaceae	Curvibacter	NA
ASV_137	No EcMF	C01879	-2.33333	Pyroglutamic acid	Bacteria	Proteobacteria	Gammaproteobacteria	Burkholderiales	Comamonadaceae	Curvibacter	NA
ASV_137	EcMF	C00249	3.66667	Palmitic acid	Bacteria	Proteobacteria	Gammaproteobacteria	Burkholderiales	Comamonadaceae	Curvibacter	NA
ASV_137	No EcMF	C00025	1.08889	L-Glutamic acid	Bacteria	Proteobacteria	Gammaproteobacteria	Burkholderiales	Comamonadaceae	Curvibacter	NA
ASV_137	No EcMF	C00186	-4.66667	L-Lactic acid	Bacteria	Proteobacteria	Gammaproteobacteria	Burkholderiales	Comamonadaceae	Curvibacter	NA
ASV_137	EcMF	C00042	3.66667	Succinic acid	Bacteria	Proteobacteria	Gammaproteobacteria	Burkholderiales	Comamonadaceae	Curvibacter	NA
ASV_137	EcMF	C01879	-3.66667	Pyroglutamic acid	Bacteria	Proteobacteria	Gammaproteobacteria	Burkholderiales	Comamonadaceae	Curvibacter	NA
ASV_137	EcMF	C00186	-7.33333	L-Lactic acid	Bacteria	Proteobacteria	Gammaproteobacteria	Burkholderiales	Comamonadaceae	Curvibacter	NA
ASV_137	No EcMF	C00122	2.33333	Fumaric acid	Bacteria	Proteobacteria	Gammaproteobacteria	Burkholderiales	Comamonadaceae	Curvibacter	NA
ASV_137	EcMF	C00025	1.71111	L-Glutamic acid	Bacteria	Proteobacteria	Gammaproteobacteria	Burkholderiales	Comamonadaceae	Curvibacter	NA
ASV_137	No EcMF	C00037	1.36364	Glycine	Bacteria	Proteobacteria	Gammaproteobacteria	Burkholderiales	Comamonadaceae	Curvibacter	NA
ASV_137	EcMF	C00183	-3.66667	L-Valine	Bacteria	Proteobacteria	Gammaproteobacteria	Burkholderiales	Comamonadaceae	Curvibacter	NA
ASV_137	No EcMF	C00042	2.33333	Succinic acid	Bacteria	Proteobacteria	Gammaproteobacteria	Burkholderiales	Comamonadaceae	Curvibacter	NA
ASV_137	EcMF	C00037	2.14286	Glycine	Bacteria	Proteobacteria	Gammaproteobacteria	Burkholderiales	Comamonadaceae	Curvibacter	NA
ASV_137	EcMF	C00122	3.66667	Fumaric acid	Bacteria	Proteobacteria	Gammaproteobacteria	Burkholderiales	Comamonadaceae	Curvibacter	NA
ASV_137	No EcMF	C00183	-2.33333	L-Valine	Bacteria	Proteobacteria	Gammaproteobacteria	Burkholderiales	Comamonadaceae	Curvibacter	NA
ASV_138	EcMF	C00042	2	Succinic acid	Bacteria	Bacteroidota	Bacteroidia	Chitinophagales	Chitinophagaceae	Edaphobaculum	NA
ASV_138	EcMF	C00249	2	Palmitic acid	Bacteria	Bacteroidota	Bacteroidia	Chitinophagales	Chitinophagaceae	Edaphobaculum	NA
ASV_138	EcMF	C00183	-2	L-Valine	Bacteria	Bacteroidota	Bacteroidia	Chitinophagales	Chitinophagaceae	Edaphobaculum	NA
ASV_138	No EcMF	C00249	12	Palmitic acid	Bacteria	Bacteroidota	Bacteroidia	Chitinophagales	Chitinophagaceae	Edaphobaculum	NA
ASV_138	No EcMF	C00188	12	L-Threonine	Bacteria	Bacteroidota	Bacteroidia	Chitinophagales	Chitinophagaceae	Edaphobaculum	NA
ASV_138	No EcMF	C00025	-12	L-Glutamic acid	Bacteria	Bacteroidota	Bacteroidia	Chitinophagales	Chitinophagaceae	Edaphobaculum	NA
ASV_138	EcMF	C00188	2	L-Threonine	Bacteria	Bacteroidota	Bacteroidia	Chitinophagales	Chitinophagaceae	Edaphobaculum	NA
ASV_138	No EcMF	C00042	12	Succinic acid	Bacteria	Bacteroidota	Bacteroidia	Chitinophagales	Chitinophagaceae	Edaphobaculum	NA
ASV_138	EcMF	C00037	-0.333333	Glycine	Bacteria	Bacteroidota	Bacteroidia	Chitinophagales	Chitinophagaceae	Edaphobaculum	NA
ASV_138	EcMF	C00122	2	Fumaric acid	Bacteria	Bacteroidota	Bacteroidia	Chitinophagales	Chitinophagaceae	Edaphobaculum	NA
ASV_138	EcMF	C00025	-2	L-Glutamic acid	Bacteria	Bacteroidota	Bacteroidia	Chitinophagales	Chitinophagaceae	Edaphobaculum	NA
ASV_138	No EcMF	C00183	-12	L-Valine	Bacteria	Bacteroidota	Bacteroidia	Chitinophagales	Chitinophagaceae	Edaphobaculum	NA
ASV_138	No EcMF	C00122	12	Fumaric acid	Bacteria	Bacteroidota	Bacteroidia	Chitinophagales	Chitinophagaceae	Edaphobaculum	NA
ASV_138	No EcMF	C00037	-2	Glycine	Bacteria	Bacteroidota	Bacteroidia	Chitinophagales	Chitinophagaceae	Edaphobaculum	NA
ASV_139	EcMF	C00183	-6.66667	L-Valine	Bacteria	Firmicutes	Bacilli	Lactobacillales	Lactobacillaceae	Limosilactobacillus	NA
ASV_139	No EcMF	C00037	-1.83333	Glycine	Bacteria	Firmicutes	Bacilli	Lactobacillales	Lactobacillaceae	Limosilactobacillus	NA
ASV_139	EcMF	C06104	6.66667	Adipic acid	Bacteria	Firmicutes	Bacilli	Lactobacillales	Lactobacillaceae	Limosilactobacillus	NA
ASV_139	No EcMF	C00042	11	Succinic acid	Bacteria	Firmicutes	Bacilli	Lactobacillales	Lactobacillaceae	Limosilactobacillus	NA
ASV_139	No EcMF	C00183	-11	L-Valine	Bacteria	Firmicutes	Bacilli	Lactobacillales	Lactobacillaceae	Limosilactobacillus	NA
ASV_139	No EcMF	C00249	11	Palmitic acid	Bacteria	Firmicutes	Bacilli	Lactobacillales	Lactobacillaceae	Limosilactobacillus	NA
ASV_139	No EcMF	C06104	11	Adipic acid	Bacteria	Firmicutes	Bacilli	Lactobacillales	Lactobacillaceae	Limosilactobacillus	NA
ASV_139	No EcMF	C00122	11	Fumaric acid	Bacteria	Firmicutes	Bacilli	Lactobacillales	Lactobacillaceae	Limosilactobacillus	NA
ASV_139	EcMF	C00249	6.66667	Palmitic acid	Bacteria	Firmicutes	Bacilli	Lactobacillales	Lactobacillaceae	Limosilactobacillus	NA
ASV_139	EcMF	C00037	-1.11111	Glycine	Bacteria	Firmicutes	Bacilli	Lactobacillales	Lactobacillaceae	Limosilactobacillus	NA
ASV_139	EcMF	C00042	6.66667	Succinic acid	Bacteria	Firmicutes	Bacilli	Lactobacillales	Lactobacillaceae	Limosilactobacillus	NA
ASV_139	EcMF	C00122	6.66667	Fumaric acid	Bacteria	Firmicutes	Bacilli	Lactobacillales	Lactobacillaceae	Limosilactobacillus	NA
ASV_14	No EcMF	C00183	-41.2857	L-Valine	Bacteria	Proteobacteria	Gammaproteobacteria	Salinisphaerales	Solimonadaceae	Alkanibacter	NA
ASV_14	No EcMF	C00025	-24.7714	L-Glutamic acid	Bacteria	Proteobacteria	Gammaproteobacteria	Salinisphaerales	Solimonadaceae	Alkanibacter	NA
ASV_14	No EcMF	C01879	-41.2857	Pyroglutamic acid	Bacteria	Proteobacteria	Gammaproteobacteria	Salinisphaerales	Solimonadaceae	Alkanibacter	NA
ASV_14	No EcMF	C00249	41.2857	Palmitic acid	Bacteria	Proteobacteria	Gammaproteobacteria	Salinisphaerales	Solimonadaceae	Alkanibacter	NA
ASV_14	EcMF	C00183	-43.75	L-Valine	Bacteria	Proteobacteria	Gammaproteobacteria	Salinisphaerales	Solimonadaceae	Alkanibacter	NA
ASV_14	EcMF	C00249	43.75	Palmitic acid	Bacteria	Proteobacteria	Gammaproteobacteria	Salinisphaerales	Solimonadaceae	Alkanibacter	NA
ASV_14	EcMF	C00186	-87.5	L-Lactic acid	Bacteria	Proteobacteria	Gammaproteobacteria	Salinisphaerales	Solimonadaceae	Alkanibacter	NA
ASV_14	EcMF	C01879	-43.75	Pyroglutamic acid	Bacteria	Proteobacteria	Gammaproteobacteria	Salinisphaerales	Solimonadaceae	Alkanibacter	NA
ASV_14	No EcMF	C00188	41.2857	L-Threonine	Bacteria	Proteobacteria	Gammaproteobacteria	Salinisphaerales	Solimonadaceae	Alkanibacter	NA
ASV_14	EcMF	C00025	-26.25	L-Glutamic acid	Bacteria	Proteobacteria	Gammaproteobacteria	Salinisphaerales	Solimonadaceae	Alkanibacter	NA
ASV_14	EcMF	C00184	-43.75	Dihydroxyacetone	Bacteria	Proteobacteria	Gammaproteobacteria	Salinisphaerales	Solimonadaceae	Alkanibacter	NA
ASV_14	No EcMF	C06104	41.2857	Adipic acid	Bacteria	Proteobacteria	Gammaproteobacteria	Salinisphaerales	Solimonadaceae	Alkanibacter	NA
ASV_14	No EcMF	C00037	-10.3214	Glycine	Bacteria	Proteobacteria	Gammaproteobacteria	Salinisphaerales	Solimonadaceae	Alkanibacter	NA
ASV_14	EcMF	C00042	87.5	Succinic acid	Bacteria	Proteobacteria	Gammaproteobacteria	Salinisphaerales	Solimonadaceae	Alkanibacter	NA
ASV_14	No EcMF	C00184	-41.2857	Dihydroxyacetone	Bacteria	Proteobacteria	Gammaproteobacteria	Salinisphaerales	Solimonadaceae	Alkanibacter	NA
ASV_14	No EcMF	C00186	-82.5714	L-Lactic acid	Bacteria	Proteobacteria	Gammaproteobacteria	Salinisphaerales	Solimonadaceae	Alkanibacter	NA
ASV_14	EcMF	C06104	43.75	Adipic acid	Bacteria	Proteobacteria	Gammaproteobacteria	Salinisphaerales	Solimonadaceae	Alkanibacter	NA
ASV_14	EcMF	C00188	43.75	L-Threonine	Bacteria	Proteobacteria	Gammaproteobacteria	Salinisphaerales	Solimonadaceae	Alkanibacter	NA
ASV_14	No EcMF	C00122	41.2857	Fumaric acid	Bacteria	Proteobacteria	Gammaproteobacteria	Salinisphaerales	Solimonadaceae	Alkanibacter	NA
ASV_14	EcMF	C00122	43.75	Fumaric acid	Bacteria	Proteobacteria	Gammaproteobacteria	Salinisphaerales	Solimonadaceae	Alkanibacter	NA
ASV_14	EcMF	C00037	-10.9375	Glycine	Bacteria	Proteobacteria	Gammaproteobacteria	Salinisphaerales	Solimonadaceae	Alkanibacter	NA
ASV_14	No EcMF	C00042	82.5714	Succinic acid	Bacteria	Proteobacteria	Gammaproteobacteria	Salinisphaerales	Solimonadaceae	Alkanibacter	NA
ASV_140	EcMF	C01879	-8.71429	Pyroglutamic acid	Bacteria	Actinobacteriota	Actinobacteria	Corynebacteriales	Nocardiaceae	Rhodococcus	jostii
ASV_140	EcMF	C00186	-8.71429	L-Lactic acid	Bacteria	Actinobacteriota	Actinobacteria	Corynebacteriales	Nocardiaceae	Rhodococcus	jostii
ASV_140	EcMF	C00122	8.71429	Fumaric acid	Bacteria	Actinobacteriota	Actinobacteria	Corynebacteriales	Nocardiaceae	Rhodococcus	jostii
ASV_140	EcMF	C00025	-13.0714	L-Glutamic acid	Bacteria	Actinobacteriota	Actinobacteria	Corynebacteriales	Nocardiaceae	Rhodococcus	jostii
ASV_140	EcMF	C00188	8.71429	L-Threonine	Bacteria	Actinobacteriota	Actinobacteria	Corynebacteriales	Nocardiaceae	Rhodococcus	jostii
ASV_140	EcMF	C00249	8.71429	Palmitic acid	Bacteria	Actinobacteriota	Actinobacteria	Corynebacteriales	Nocardiaceae	Rhodococcus	jostii
ASV_140	EcMF	C00037	3.63095	Glycine	Bacteria	Actinobacteriota	Actinobacteria	Corynebacteriales	Nocardiaceae	Rhodococcus	jostii
ASV_140	EcMF	C00042	34.8571	Succinic acid	Bacteria	Actinobacteriota	Actinobacteria	Corynebacteriales	Nocardiaceae	Rhodococcus	jostii
ASV_140	EcMF	C00183	-8.71429	L-Valine	Bacteria	Actinobacteriota	Actinobacteria	Corynebacteriales	Nocardiaceae	Rhodococcus	jostii
ASV_141	EcMF	C00122	6	Fumaric acid	Bacteria	Proteobacteria	Gammaproteobacteria	Enterobacterales	Enterobacteriaceae	Salmonella	NA
ASV_141	No EcMF	C00025	2.375	L-Glutamic acid	Bacteria	Proteobacteria	Gammaproteobacteria	Enterobacterales	Enterobacteriaceae	Salmonella	NA
ASV_141	No EcMF	C00183	-14.25	L-Valine	Bacteria	Proteobacteria	Gammaproteobacteria	Enterobacterales	Enterobacteriaceae	Salmonella	NA
ASV_141	EcMF	C00025	1	L-Glutamic acid	Bacteria	Proteobacteria	Gammaproteobacteria	Enterobacterales	Enterobacteriaceae	Salmonella	NA
ASV_141	EcMF	C00183	-6	L-Valine	Bacteria	Proteobacteria	Gammaproteobacteria	Enterobacterales	Enterobacteriaceae	Salmonella	NA
ASV_141	No EcMF	C00122	14.25	Fumaric acid	Bacteria	Proteobacteria	Gammaproteobacteria	Enterobacterales	Enterobacteriaceae	Salmonella	NA
ASV_142	EcMF	C00122	1	Fumaric acid	Bacteria	Proteobacteria	Alphaproteobacteria	Sphingomonadales	Sphingomonadaceae	Sphingopyxis	NA
ASV_142	No EcMF	C00025	0.1875	L-Glutamic acid	Bacteria	Proteobacteria	Alphaproteobacteria	Sphingomonadales	Sphingomonadaceae	Sphingopyxis	NA
ASV_142	No EcMF	C01879	-4.5	Pyroglutamic acid	Bacteria	Proteobacteria	Alphaproteobacteria	Sphingomonadales	Sphingomonadaceae	Sphingopyxis	NA
ASV_142	No EcMF	C00249	4.5	Palmitic acid	Bacteria	Proteobacteria	Alphaproteobacteria	Sphingomonadales	Sphingomonadaceae	Sphingopyxis	NA
ASV_142	EcMF	C00037	-0.125	Glycine	Bacteria	Proteobacteria	Alphaproteobacteria	Sphingomonadales	Sphingomonadaceae	Sphingopyxis	NA
ASV_142	No EcMF	C00122	4.5	Fumaric acid	Bacteria	Proteobacteria	Alphaproteobacteria	Sphingomonadales	Sphingomonadaceae	Sphingopyxis	NA
ASV_142	EcMF	C00042	1	Succinic acid	Bacteria	Proteobacteria	Alphaproteobacteria	Sphingomonadales	Sphingomonadaceae	Sphingopyxis	NA
ASV_142	EcMF	C00025	0.0416667	L-Glutamic acid	Bacteria	Proteobacteria	Alphaproteobacteria	Sphingomonadales	Sphingomonadaceae	Sphingopyxis	NA
ASV_142	No EcMF	C00042	4.5	Succinic acid	Bacteria	Proteobacteria	Alphaproteobacteria	Sphingomonadales	Sphingomonadaceae	Sphingopyxis	NA
ASV_142	No EcMF	C00188	4.5	L-Threonine	Bacteria	Proteobacteria	Alphaproteobacteria	Sphingomonadales	Sphingomonadaceae	Sphingopyxis	NA
ASV_142	EcMF	C00249	1	Palmitic acid	Bacteria	Proteobacteria	Alphaproteobacteria	Sphingomonadales	Sphingomonadaceae	Sphingopyxis	NA
ASV_142	No EcMF	C00037	-0.5625	Glycine	Bacteria	Proteobacteria	Alphaproteobacteria	Sphingomonadales	Sphingomonadaceae	Sphingopyxis	NA
ASV_142	EcMF	C01879	-1	Pyroglutamic acid	Bacteria	Proteobacteria	Alphaproteobacteria	Sphingomonadales	Sphingomonadaceae	Sphingopyxis	NA
ASV_142	EcMF	C00183	-1	L-Valine	Bacteria	Proteobacteria	Alphaproteobacteria	Sphingomonadales	Sphingomonadaceae	Sphingopyxis	NA
ASV_142	EcMF	C00188	1	L-Threonine	Bacteria	Proteobacteria	Alphaproteobacteria	Sphingomonadales	Sphingomonadaceae	Sphingopyxis	NA
ASV_142	No EcMF	C00183	-4.5	L-Valine	Bacteria	Proteobacteria	Alphaproteobacteria	Sphingomonadales	Sphingomonadaceae	Sphingopyxis	NA
ASV_143	EcMF	C00037	4.8254	Glycine	Bacteria	Verrucomicrobiota	Verrucomicrobiae	Verrucomicrobiales	Verrucomicrobiaceae	Prosthecobacter	NA
ASV_143	EcMF	C00122	5.42857	Fumaric acid	Bacteria	Verrucomicrobiota	Verrucomicrobiae	Verrucomicrobiales	Verrucomicrobiaceae	Prosthecobacter	NA
ASV_143	No EcMF	C00122	7	Fumaric acid	Bacteria	Verrucomicrobiota	Verrucomicrobiae	Verrucomicrobiales	Verrucomicrobiaceae	Prosthecobacter	NA
ASV_143	EcMF	C00188	5.42857	L-Threonine	Bacteria	Verrucomicrobiota	Verrucomicrobiae	Verrucomicrobiales	Verrucomicrobiaceae	Prosthecobacter	NA
ASV_143	EcMF	C00249	5.42857	Palmitic acid	Bacteria	Verrucomicrobiota	Verrucomicrobiae	Verrucomicrobiales	Verrucomicrobiaceae	Prosthecobacter	NA
ASV_143	EcMF	C00025	-1.33227e-15	L-Glutamic acid	Bacteria	Verrucomicrobiota	Verrucomicrobiae	Verrucomicrobiales	Verrucomicrobiaceae	Prosthecobacter	NA
ASV_143	No EcMF	C01384	7	Maleic acid	Bacteria	Verrucomicrobiota	Verrucomicrobiae	Verrucomicrobiales	Verrucomicrobiaceae	Prosthecobacter	NA
ASV_143	No EcMF	C00037	6.22222	Glycine	Bacteria	Verrucomicrobiota	Verrucomicrobiae	Verrucomicrobiales	Verrucomicrobiaceae	Prosthecobacter	NA
ASV_143	No EcMF	C00188	7	L-Threonine	Bacteria	Verrucomicrobiota	Verrucomicrobiae	Verrucomicrobiales	Verrucomicrobiaceae	Prosthecobacter	NA
ASV_143	No EcMF	C00184	-7	Dihydroxyacetone	Bacteria	Verrucomicrobiota	Verrucomicrobiae	Verrucomicrobiales	Verrucomicrobiaceae	Prosthecobacter	NA
ASV_143	No EcMF	C00025	-3.55271e-15	L-Glutamic acid	Bacteria	Verrucomicrobiota	Verrucomicrobiae	Verrucomicrobiales	Verrucomicrobiaceae	Prosthecobacter	NA
ASV_143	EcMF	C01384	5.42857	Maleic acid	Bacteria	Verrucomicrobiota	Verrucomicrobiae	Verrucomicrobiales	Verrucomicrobiaceae	Prosthecobacter	NA
ASV_143	No EcMF	C00186	-7	L-Lactic acid	Bacteria	Verrucomicrobiota	Verrucomicrobiae	Verrucomicrobiales	Verrucomicrobiaceae	Prosthecobacter	NA
ASV_143	EcMF	C00184	-5.42857	Dihydroxyacetone	Bacteria	Verrucomicrobiota	Verrucomicrobiae	Verrucomicrobiales	Verrucomicrobiaceae	Prosthecobacter	NA
ASV_143	EcMF	C00186	-5.42857	L-Lactic acid	Bacteria	Verrucomicrobiota	Verrucomicrobiae	Verrucomicrobiales	Verrucomicrobiaceae	Prosthecobacter	NA
ASV_143	No EcMF	C00042	9.33333	Succinic acid	Bacteria	Verrucomicrobiota	Verrucomicrobiae	Verrucomicrobiales	Verrucomicrobiaceae	Prosthecobacter	NA
ASV_143	EcMF	C00042	7.2381	Succinic acid	Bacteria	Verrucomicrobiota	Verrucomicrobiae	Verrucomicrobiales	Verrucomicrobiaceae	Prosthecobacter	NA
ASV_143	No EcMF	C00183	-7	L-Valine	Bacteria	Verrucomicrobiota	Verrucomicrobiae	Verrucomicrobiales	Verrucomicrobiaceae	Prosthecobacter	NA
ASV_143	No EcMF	C00249	7	Palmitic acid	Bacteria	Verrucomicrobiota	Verrucomicrobiae	Verrucomicrobiales	Verrucomicrobiaceae	Prosthecobacter	NA
ASV_143	EcMF	C00183	-5.42857	L-Valine	Bacteria	Verrucomicrobiota	Verrucomicrobiae	Verrucomicrobiales	Verrucomicrobiaceae	Prosthecobacter	NA
ASV_144	EcMF	C00122	4.8	Fumaric acid	Bacteria	Proteobacteria	Gammaproteobacteria	Burkholderiales	Oxalobacteraceae	Oxalicibacterium	NA
ASV_144	EcMF	C00025	-1.6	L-Glutamic acid	Bacteria	Proteobacteria	Gammaproteobacteria	Burkholderiales	Oxalobacteraceae	Oxalicibacterium	NA
ASV_144	EcMF	C00042	8	Succinic acid	Bacteria	Proteobacteria	Gammaproteobacteria	Burkholderiales	Oxalobacteraceae	Oxalicibacterium	NA
ASV_144	EcMF	C00249	4.8	Palmitic acid	Bacteria	Proteobacteria	Gammaproteobacteria	Burkholderiales	Oxalobacteraceae	Oxalicibacterium	NA
ASV_144	EcMF	C06104	4.8	Adipic acid	Bacteria	Proteobacteria	Gammaproteobacteria	Burkholderiales	Oxalobacteraceae	Oxalicibacterium	NA
ASV_144	EcMF	C00188	4.8	L-Threonine	Bacteria	Proteobacteria	Gammaproteobacteria	Burkholderiales	Oxalobacteraceae	Oxalicibacterium	NA
ASV_144	EcMF	C00037	1.92	Glycine	Bacteria	Proteobacteria	Gammaproteobacteria	Burkholderiales	Oxalobacteraceae	Oxalicibacterium	NA
ASV_144	EcMF	C00183	-4.8	L-Valine	Bacteria	Proteobacteria	Gammaproteobacteria	Burkholderiales	Oxalobacteraceae	Oxalicibacterium	NA
ASV_144	EcMF	C00186	-4.8	L-Lactic acid	Bacteria	Proteobacteria	Gammaproteobacteria	Burkholderiales	Oxalobacteraceae	Oxalicibacterium	NA
ASV_145	No EcMF	C00042	12	Succinic acid	Bacteria	Planctomycetota	Planctomycetes	Gemmatales	Gemmataceae	Gemmata	NA
ASV_145	No EcMF	C00122	9	Fumaric acid	Bacteria	Planctomycetota	Planctomycetes	Gemmatales	Gemmataceae	Gemmata	NA
ASV_145	EcMF	C00025	0.571429	L-Glutamic acid	Bacteria	Planctomycetota	Planctomycetes	Gemmatales	Gemmataceae	Gemmata	NA
ASV_145	EcMF	C00183	-4	L-Valine	Bacteria	Planctomycetota	Planctomycetes	Gemmatales	Gemmataceae	Gemmata	NA
ASV_145	EcMF	C00042	5.33333	Succinic acid	Bacteria	Planctomycetota	Planctomycetes	Gemmatales	Gemmataceae	Gemmata	NA
ASV_145	EcMF	C00122	4	Fumaric acid	Bacteria	Planctomycetota	Planctomycetes	Gemmatales	Gemmataceae	Gemmata	NA
ASV_145	No EcMF	C00183	-9	L-Valine	Bacteria	Planctomycetota	Planctomycetes	Gemmatales	Gemmataceae	Gemmata	NA
ASV_145	EcMF	C00249	4	Palmitic acid	Bacteria	Planctomycetota	Planctomycetes	Gemmatales	Gemmataceae	Gemmata	NA
ASV_145	No EcMF	C00249	9	Palmitic acid	Bacteria	Planctomycetota	Planctomycetes	Gemmatales	Gemmataceae	Gemmata	NA
ASV_145	No EcMF	C00037	-1.5	Glycine	Bacteria	Planctomycetota	Planctomycetes	Gemmatales	Gemmataceae	Gemmata	NA
ASV_145	EcMF	C00037	-0.666667	Glycine	Bacteria	Planctomycetota	Planctomycetes	Gemmatales	Gemmataceae	Gemmata	NA
ASV_145	No EcMF	C00025	1.28571	L-Glutamic acid	Bacteria	Planctomycetota	Planctomycetes	Gemmatales	Gemmataceae	Gemmata	NA
ASV_146	EcMF	C01879	21	Pyroglutamic acid	Bacteria	Proteobacteria	Alphaproteobacteria	Rhizobiales	Kaistiaceae	Kaistia	NA
ASV_146	EcMF	C00042	42	Succinic acid	Bacteria	Proteobacteria	Alphaproteobacteria	Rhizobiales	Kaistiaceae	Kaistia	NA
ASV_146	EcMF	C00122	28	Fumaric acid	Bacteria	Proteobacteria	Alphaproteobacteria	Rhizobiales	Kaistiaceae	Kaistia	NA
ASV_146	EcMF	C00037	15.3	Glycine	Bacteria	Proteobacteria	Alphaproteobacteria	Rhizobiales	Kaistiaceae	Kaistia	NA
ASV_146	EcMF	C06104	21	Adipic acid	Bacteria	Proteobacteria	Alphaproteobacteria	Rhizobiales	Kaistiaceae	Kaistia	NA
ASV_146	No EcMF	C00184	-8	Dihydroxyacetone	Bacteria	Proteobacteria	Alphaproteobacteria	Rhizobiales	Kaistiaceae	Kaistia	NA
ASV_146	EcMF	C00186	-21	L-Lactic acid	Bacteria	Proteobacteria	Alphaproteobacteria	Rhizobiales	Kaistiaceae	Kaistia	NA
ASV_146	No EcMF	C00037	4.37143	Glycine	Bacteria	Proteobacteria	Alphaproteobacteria	Rhizobiales	Kaistiaceae	Kaistia	NA
ASV_146	EcMF	C00025	-35.7	L-Glutamic acid	Bacteria	Proteobacteria	Alphaproteobacteria	Rhizobiales	Kaistiaceae	Kaistia	NA
ASV_146	No EcMF	C00042	12	Succinic acid	Bacteria	Proteobacteria	Alphaproteobacteria	Rhizobiales	Kaistiaceae	Kaistia	NA
ASV_146	No EcMF	C00186	-6	L-Lactic acid	Bacteria	Proteobacteria	Alphaproteobacteria	Rhizobiales	Kaistiaceae	Kaistia	NA
ASV_146	No EcMF	C00249	6	Palmitic acid	Bacteria	Proteobacteria	Alphaproteobacteria	Rhizobiales	Kaistiaceae	Kaistia	NA
ASV_146	No EcMF	C00183	-6	L-Valine	Bacteria	Proteobacteria	Alphaproteobacteria	Rhizobiales	Kaistiaceae	Kaistia	NA
ASV_146	No EcMF	C01879	6	Pyroglutamic acid	Bacteria	Proteobacteria	Alphaproteobacteria	Rhizobiales	Kaistiaceae	Kaistia	NA
ASV_146	EcMF	C00183	-21	L-Valine	Bacteria	Proteobacteria	Alphaproteobacteria	Rhizobiales	Kaistiaceae	Kaistia	NA
ASV_146	No EcMF	C00122	8	Fumaric acid	Bacteria	Proteobacteria	Alphaproteobacteria	Rhizobiales	Kaistiaceae	Kaistia	NA
ASV_146	No EcMF	C06104	6	Adipic acid	Bacteria	Proteobacteria	Alphaproteobacteria	Rhizobiales	Kaistiaceae	Kaistia	NA
ASV_146	EcMF	C00249	21	Palmitic acid	Bacteria	Proteobacteria	Alphaproteobacteria	Rhizobiales	Kaistiaceae	Kaistia	NA
ASV_146	No EcMF	C00025	-10.2	L-Glutamic acid	Bacteria	Proteobacteria	Alphaproteobacteria	Rhizobiales	Kaistiaceae	Kaistia	NA
ASV_146	EcMF	C00184	-28	Dihydroxyacetone	Bacteria	Proteobacteria	Alphaproteobacteria	Rhizobiales	Kaistiaceae	Kaistia	NA
ASV_147	No EcMF	C00184	-16.3333	Dihydroxyacetone	Bacteria	Actinobacteriota	Actinobacteria	Propionibacteriales	Nocardioidaceae	Nocardioides	NA
ASV_147	EcMF	C00184	-4.33333	Dihydroxyacetone	Bacteria	Actinobacteriota	Actinobacteria	Propionibacteriales	Nocardioidaceae	Nocardioides	NA
ASV_147	EcMF	C00186	-4.33333	L-Lactic acid	Bacteria	Actinobacteriota	Actinobacteria	Propionibacteriales	Nocardioidaceae	Nocardioides	NA
ASV_147	No EcMF	C00249	16.3333	Palmitic acid	Bacteria	Actinobacteriota	Actinobacteria	Propionibacteriales	Nocardioidaceae	Nocardioides	NA
ASV_147	EcMF	C00249	4.33333	Palmitic acid	Bacteria	Actinobacteriota	Actinobacteria	Propionibacteriales	Nocardioidaceae	Nocardioides	NA
ASV_147	No EcMF	C06104	16.3333	Adipic acid	Bacteria	Actinobacteriota	Actinobacteria	Propionibacteriales	Nocardioidaceae	Nocardioides	NA
ASV_147	EcMF	C00122	4.33333	Fumaric acid	Bacteria	Actinobacteriota	Actinobacteria	Propionibacteriales	Nocardioidaceae	Nocardioides	NA
ASV_147	EcMF	C00042	7.22222	Succinic acid	Bacteria	Actinobacteriota	Actinobacteria	Propionibacteriales	Nocardioidaceae	Nocardioides	NA
ASV_147	No EcMF	C00186	-16.3333	L-Lactic acid	Bacteria	Actinobacteriota	Actinobacteria	Propionibacteriales	Nocardioidaceae	Nocardioides	NA
ASV_147	No EcMF	C00042	27.2222	Succinic acid	Bacteria	Actinobacteriota	Actinobacteria	Propionibacteriales	Nocardioidaceae	Nocardioides	NA
ASV_147	EcMF	C00183	-4.33333	L-Valine	Bacteria	Actinobacteriota	Actinobacteria	Propionibacteriales	Nocardioidaceae	Nocardioides	NA
ASV_147	No EcMF	C00122	16.3333	Fumaric acid	Bacteria	Actinobacteriota	Actinobacteria	Propionibacteriales	Nocardioidaceae	Nocardioides	NA
ASV_147	EcMF	C00025	-2.6	L-Glutamic acid	Bacteria	Actinobacteriota	Actinobacteria	Propionibacteriales	Nocardioidaceae	Nocardioides	NA
ASV_147	EcMF	C06104	4.33333	Adipic acid	Bacteria	Actinobacteriota	Actinobacteria	Propionibacteriales	Nocardioidaceae	Nocardioides	NA
ASV_147	No EcMF	C00037	0.680556	Glycine	Bacteria	Actinobacteriota	Actinobacteria	Propionibacteriales	Nocardioidaceae	Nocardioides	NA
ASV_147	No EcMF	C00183	-16.3333	L-Valine	Bacteria	Actinobacteriota	Actinobacteria	Propionibacteriales	Nocardioidaceae	Nocardioides	NA
ASV_147	EcMF	C00037	0.180556	Glycine	Bacteria	Actinobacteriota	Actinobacteria	Propionibacteriales	Nocardioidaceae	Nocardioides	NA
ASV_147	No EcMF	C00025	-9.8	L-Glutamic acid	Bacteria	Actinobacteriota	Actinobacteria	Propionibacteriales	Nocardioidaceae	Nocardioides	NA
ASV_148	EcMF	C00042	9.14286	Succinic acid	Bacteria	Firmicutes	Bacilli	Bacillales	Bacillaceae	Bacillus	NA
ASV_148	EcMF	C00025	-4.57143	L-Glutamic acid	Bacteria	Firmicutes	Bacilli	Bacillales	Bacillaceae	Bacillus	NA
ASV_148	EcMF	C00037	-2.03175	Glycine	Bacteria	Firmicutes	Bacilli	Bacillales	Bacillaceae	Bacillus	NA
ASV_148	EcMF	C06104	9.14286	Adipic acid	Bacteria	Firmicutes	Bacilli	Bacillales	Bacillaceae	Bacillus	NA
ASV_148	EcMF	C01879	-9.14286	Pyroglutamic acid	Bacteria	Firmicutes	Bacilli	Bacillales	Bacillaceae	Bacillus	NA
ASV_148	EcMF	C00183	-9.14286	L-Valine	Bacteria	Firmicutes	Bacilli	Bacillales	Bacillaceae	Bacillus	NA
ASV_148	EcMF	C00122	9.14286	Fumaric acid	Bacteria	Firmicutes	Bacilli	Bacillales	Bacillaceae	Bacillus	NA
ASV_149	No EcMF	C00184	-18.5	Dihydroxyacetone	Bacteria	Proteobacteria	Alphaproteobacteria	Rhizobiales	Xanthobacteraceae	Bradyrhizobium	NA
ASV_149	No EcMF	C00249	18.5	Palmitic acid	Bacteria	Proteobacteria	Alphaproteobacteria	Rhizobiales	Xanthobacteraceae	Bradyrhizobium	NA
ASV_149	No EcMF	C01879	18.5	Pyroglutamic acid	Bacteria	Proteobacteria	Alphaproteobacteria	Rhizobiales	Xanthobacteraceae	Bradyrhizobium	NA
ASV_149	No EcMF	C00042	46.25	Succinic acid	Bacteria	Proteobacteria	Alphaproteobacteria	Rhizobiales	Xanthobacteraceae	Bradyrhizobium	NA
ASV_149	No EcMF	C00122	23.125	Fumaric acid	Bacteria	Proteobacteria	Alphaproteobacteria	Rhizobiales	Xanthobacteraceae	Bradyrhizobium	NA
ASV_149	No EcMF	C00037	12.1571	Glycine	Bacteria	Proteobacteria	Alphaproteobacteria	Rhizobiales	Xanthobacteraceae	Bradyrhizobium	NA
ASV_149	No EcMF	C00183	-18.5	L-Valine	Bacteria	Proteobacteria	Alphaproteobacteria	Rhizobiales	Xanthobacteraceae	Bradyrhizobium	NA
ASV_149	No EcMF	C00025	-26.2083	L-Glutamic acid	Bacteria	Proteobacteria	Alphaproteobacteria	Rhizobiales	Xanthobacteraceae	Bradyrhizobium	NA
ASV_149	No EcMF	C00186	-55.5	L-Lactic acid	Bacteria	Proteobacteria	Alphaproteobacteria	Rhizobiales	Xanthobacteraceae	Bradyrhizobium	NA
ASV_15	No EcMF	C00122	33.5	Fumaric acid	Bacteria	Myxococcota	Polyangia	Polyangiales	Polyangiaceae	Pajaroellobacter	NA
ASV_15	EcMF	C00042	48.3077	Succinic acid	Bacteria	Myxococcota	Polyangia	Polyangiales	Polyangiaceae	Pajaroellobacter	NA
ASV_15	No EcMF	C00042	33.5	Succinic acid	Bacteria	Myxococcota	Polyangia	Polyangiales	Polyangiaceae	Pajaroellobacter	NA
ASV_15	EcMF	C00122	48.3077	Fumaric acid	Bacteria	Myxococcota	Polyangia	Polyangiales	Polyangiaceae	Pajaroellobacter	NA
ASV_15	EcMF	C00037	-4.83077	Glycine	Bacteria	Myxococcota	Polyangia	Polyangiales	Polyangiaceae	Pajaroellobacter	NA
ASV_15	EcMF	C00249	48.3077	Palmitic acid	Bacteria	Myxococcota	Polyangia	Polyangiales	Polyangiaceae	Pajaroellobacter	NA
ASV_15	No EcMF	C00037	-3.35	Glycine	Bacteria	Myxococcota	Polyangia	Polyangiales	Polyangiaceae	Pajaroellobacter	NA
ASV_15	EcMF	C00183	-48.3077	L-Valine	Bacteria	Myxococcota	Polyangia	Polyangiales	Polyangiaceae	Pajaroellobacter	NA
ASV_15	No EcMF	C00183	-33.5	L-Valine	Bacteria	Myxococcota	Polyangia	Polyangiales	Polyangiaceae	Pajaroellobacter	NA
ASV_15	No EcMF	C00249	33.5	Palmitic acid	Bacteria	Myxococcota	Polyangia	Polyangiales	Polyangiaceae	Pajaroellobacter	NA
ASV_150	No EcMF	C00122	30	Fumaric acid	Bacteria	Proteobacteria	Gammaproteobacteria	Burkholderiales	Comamonadaceae	Hydrogenophaga	NA
ASV_150	No EcMF	C00025	3.33333	L-Glutamic acid	Bacteria	Proteobacteria	Gammaproteobacteria	Burkholderiales	Comamonadaceae	Hydrogenophaga	NA
ASV_150	No EcMF	C01879	-30	Pyroglutamic acid	Bacteria	Proteobacteria	Gammaproteobacteria	Burkholderiales	Comamonadaceae	Hydrogenophaga	NA
ASV_150	No EcMF	C00042	30	Succinic acid	Bacteria	Proteobacteria	Gammaproteobacteria	Burkholderiales	Comamonadaceae	Hydrogenophaga	NA
ASV_150	No EcMF	C06104	30	Adipic acid	Bacteria	Proteobacteria	Gammaproteobacteria	Burkholderiales	Comamonadaceae	Hydrogenophaga	NA
ASV_150	No EcMF	C00183	-30	L-Valine	Bacteria	Proteobacteria	Gammaproteobacteria	Burkholderiales	Comamonadaceae	Hydrogenophaga	NA
ASV_151	No EcMF	C00122	11	Fumaric acid	Bacteria	Proteobacteria	Alphaproteobacteria	Rhizobiales	Xanthobacteraceae	Nitrobacter	NA
ASV_151	EcMF	C00183	-6.33333	L-Valine	Bacteria	Proteobacteria	Alphaproteobacteria	Rhizobiales	Xanthobacteraceae	Nitrobacter	NA
ASV_151	EcMF	C00122	6.33333	Fumaric acid	Bacteria	Proteobacteria	Alphaproteobacteria	Rhizobiales	Xanthobacteraceae	Nitrobacter	NA
ASV_151	No EcMF	C00183	-11	L-Valine	Bacteria	Proteobacteria	Alphaproteobacteria	Rhizobiales	Xanthobacteraceae	Nitrobacter	NA
ASV_151	No EcMF	C06104	11	Adipic acid	Bacteria	Proteobacteria	Alphaproteobacteria	Rhizobiales	Xanthobacteraceae	Nitrobacter	NA
ASV_151	EcMF	C00042	6.33333	Succinic acid	Bacteria	Proteobacteria	Alphaproteobacteria	Rhizobiales	Xanthobacteraceae	Nitrobacter	NA
ASV_151	No EcMF	C00025	1.375	L-Glutamic acid	Bacteria	Proteobacteria	Alphaproteobacteria	Rhizobiales	Xanthobacteraceae	Nitrobacter	NA
ASV_151	No EcMF	C00042	11	Succinic acid	Bacteria	Proteobacteria	Alphaproteobacteria	Rhizobiales	Xanthobacteraceae	Nitrobacter	NA
ASV_151	EcMF	C06104	6.33333	Adipic acid	Bacteria	Proteobacteria	Alphaproteobacteria	Rhizobiales	Xanthobacteraceae	Nitrobacter	NA
ASV_151	EcMF	C00025	0.791667	L-Glutamic acid	Bacteria	Proteobacteria	Alphaproteobacteria	Rhizobiales	Xanthobacteraceae	Nitrobacter	NA
ASV_152	No EcMF	C00037	2.60606	Glycine	Bacteria	Proteobacteria	Alphaproteobacteria	Rhizobiales	Rhizobiaceae	Allorhizobium-Neorhizobium-Pararhizobium-Rhizobium	NA
ASV_152	No EcMF	C00122	10.75	Fumaric acid	Bacteria	Proteobacteria	Alphaproteobacteria	Rhizobiales	Rhizobiaceae	Allorhizobium-Neorhizobium-Pararhizobium-Rhizobium	NA
ASV_152	No EcMF	C00186	-10.75	L-Lactic acid	Bacteria	Proteobacteria	Alphaproteobacteria	Rhizobiales	Rhizobiaceae	Allorhizobium-Neorhizobium-Pararhizobium-Rhizobium	NA
ASV_152	No EcMF	C00183	-10.75	L-Valine	Bacteria	Proteobacteria	Alphaproteobacteria	Rhizobiales	Rhizobiaceae	Allorhizobium-Neorhizobium-Pararhizobium-Rhizobium	NA
ASV_152	No EcMF	C00249	10.75	Palmitic acid	Bacteria	Proteobacteria	Alphaproteobacteria	Rhizobiales	Rhizobiaceae	Allorhizobium-Neorhizobium-Pararhizobium-Rhizobium	NA
ASV_152	No EcMF	C00025	-13.1389	L-Glutamic acid	Bacteria	Proteobacteria	Alphaproteobacteria	Rhizobiales	Rhizobiaceae	Allorhizobium-Neorhizobium-Pararhizobium-Rhizobium	NA
ASV_152	No EcMF	C00042	16.125	Succinic acid	Bacteria	Proteobacteria	Alphaproteobacteria	Rhizobiales	Rhizobiaceae	Allorhizobium-Neorhizobium-Pararhizobium-Rhizobium	NA
ASV_153	No EcMF	C00025	10	L-Glutamic acid	Bacteria	Verrucomicrobiota	Verrucomicrobiae	Opitutales	Opitutaceae	Opitutus	NA
ASV_153	No EcMF	C00042	40	Succinic acid	Bacteria	Verrucomicrobiota	Verrucomicrobiae	Opitutales	Opitutaceae	Opitutus	NA
ASV_153	No EcMF	C00249	20	Palmitic acid	Bacteria	Verrucomicrobiota	Verrucomicrobiae	Opitutales	Opitutaceae	Opitutus	NA
ASV_153	No EcMF	C00186	-20	L-Lactic acid	Bacteria	Verrucomicrobiota	Verrucomicrobiae	Opitutales	Opitutaceae	Opitutus	NA
ASV_153	EcMF	C00025	4	L-Glutamic acid	Bacteria	Verrucomicrobiota	Verrucomicrobiae	Opitutales	Opitutaceae	Opitutus	NA
ASV_153	No EcMF	C00037	0.555556	Glycine	Bacteria	Verrucomicrobiota	Verrucomicrobiae	Opitutales	Opitutaceae	Opitutus	NA
ASV_153	EcMF	C00042	16	Succinic acid	Bacteria	Verrucomicrobiota	Verrucomicrobiae	Opitutales	Opitutaceae	Opitutus	NA
ASV_153	No EcMF	C01879	-20	Pyroglutamic acid	Bacteria	Verrucomicrobiota	Verrucomicrobiae	Opitutales	Opitutaceae	Opitutus	NA
ASV_153	EcMF	C00186	-8	L-Lactic acid	Bacteria	Verrucomicrobiota	Verrucomicrobiae	Opitutales	Opitutaceae	Opitutus	NA
ASV_153	EcMF	C00122	16	Fumaric acid	Bacteria	Verrucomicrobiota	Verrucomicrobiae	Opitutales	Opitutaceae	Opitutus	NA
ASV_153	EcMF	C01879	-8	Pyroglutamic acid	Bacteria	Verrucomicrobiota	Verrucomicrobiae	Opitutales	Opitutaceae	Opitutus	NA
ASV_153	EcMF	C00249	8	Palmitic acid	Bacteria	Verrucomicrobiota	Verrucomicrobiae	Opitutales	Opitutaceae	Opitutus	NA
ASV_153	EcMF	C00183	-8	L-Valine	Bacteria	Verrucomicrobiota	Verrucomicrobiae	Opitutales	Opitutaceae	Opitutus	NA
ASV_153	No EcMF	C00183	-20	L-Valine	Bacteria	Verrucomicrobiota	Verrucomicrobiae	Opitutales	Opitutaceae	Opitutus	NA
ASV_153	No EcMF	C00122	40	Fumaric acid	Bacteria	Verrucomicrobiota	Verrucomicrobiae	Opitutales	Opitutaceae	Opitutus	NA
ASV_153	EcMF	C00037	0.222222	Glycine	Bacteria	Verrucomicrobiota	Verrucomicrobiae	Opitutales	Opitutaceae	Opitutus	NA
ASV_154	No EcMF	C00188	-11.5	L-Threonine	Bacteria	Proteobacteria	Alphaproteobacteria	Rhizobiales	Beijerinckiaceae	Methylobacterium-Methylorubrum	NA
ASV_154	No EcMF	C00037	-3.83333	Glycine	Bacteria	Proteobacteria	Alphaproteobacteria	Rhizobiales	Beijerinckiaceae	Methylobacterium-Methylorubrum	NA
ASV_154	No EcMF	C00122	11.5	Fumaric acid	Bacteria	Proteobacteria	Alphaproteobacteria	Rhizobiales	Beijerinckiaceae	Methylobacterium-Methylorubrum	NA
ASV_154	No EcMF	C00042	11.5	Succinic acid	Bacteria	Proteobacteria	Alphaproteobacteria	Rhizobiales	Beijerinckiaceae	Methylobacterium-Methylorubrum	NA
ASV_154	No EcMF	C00025	3.83333	L-Glutamic acid	Bacteria	Proteobacteria	Alphaproteobacteria	Rhizobiales	Beijerinckiaceae	Methylobacterium-Methylorubrum	NA
ASV_154	No EcMF	C00183	-11.5	L-Valine	Bacteria	Proteobacteria	Alphaproteobacteria	Rhizobiales	Beijerinckiaceae	Methylobacterium-Methylorubrum	NA
ASV_155	No EcMF	C00183	-20	L-Valine	Bacteria	Proteobacteria	Gammaproteobacteria	Enterobacterales	Enterobacteriaceae	Escherichia-Shigella	NA
ASV_155	No EcMF	C00122	20	Fumaric acid	Bacteria	Proteobacteria	Gammaproteobacteria	Enterobacterales	Enterobacteriaceae	Escherichia-Shigella	NA
ASV_155	No EcMF	C00186	-20	L-Lactic acid	Bacteria	Proteobacteria	Gammaproteobacteria	Enterobacterales	Enterobacteriaceae	Escherichia-Shigella	NA
ASV_155	No EcMF	C00037	5.55556	Glycine	Bacteria	Proteobacteria	Gammaproteobacteria	Enterobacterales	Enterobacteriaceae	Escherichia-Shigella	NA
ASV_155	No EcMF	C00249	20	Palmitic acid	Bacteria	Proteobacteria	Gammaproteobacteria	Enterobacterales	Enterobacteriaceae	Escherichia-Shigella	NA
ASV_155	No EcMF	C00025	-2.77778	L-Glutamic acid	Bacteria	Proteobacteria	Gammaproteobacteria	Enterobacterales	Enterobacteriaceae	Escherichia-Shigella	NA
ASV_155	No EcMF	C00042	26.6667	Succinic acid	Bacteria	Proteobacteria	Gammaproteobacteria	Enterobacterales	Enterobacteriaceae	Escherichia-Shigella	NA
ASV_156	No EcMF	C00183	-29	L-Valine	Bacteria	Proteobacteria	Gammaproteobacteria	Burkholderiales	Burkholderiaceae	Cupriavidus	NA
ASV_156	No EcMF	C00122	29	Fumaric acid	Bacteria	Proteobacteria	Gammaproteobacteria	Burkholderiales	Burkholderiaceae	Cupriavidus	NA
ASV_156	No EcMF	C00025	6.44444	L-Glutamic acid	Bacteria	Proteobacteria	Gammaproteobacteria	Burkholderiales	Burkholderiaceae	Cupriavidus	NA
ASV_156	No EcMF	C00037	11.8636	Glycine	Bacteria	Proteobacteria	Gammaproteobacteria	Burkholderiales	Burkholderiaceae	Cupriavidus	NA
ASV_156	No EcMF	C00186	-29	L-Lactic acid	Bacteria	Proteobacteria	Gammaproteobacteria	Burkholderiales	Burkholderiaceae	Cupriavidus	NA
ASV_156	No EcMF	C00249	29	Palmitic acid	Bacteria	Proteobacteria	Gammaproteobacteria	Burkholderiales	Burkholderiaceae	Cupriavidus	NA
ASV_156	No EcMF	C00042	38.6667	Succinic acid	Bacteria	Proteobacteria	Gammaproteobacteria	Burkholderiales	Burkholderiaceae	Cupriavidus	NA
ASV_157	No EcMF	C00183	-8	L-Valine	Bacteria	Proteobacteria	Gammaproteobacteria	Burkholderiales	Comamonadaceae	Inhella	NA
ASV_157	No EcMF	C00188	8	L-Threonine	Bacteria	Proteobacteria	Gammaproteobacteria	Burkholderiales	Comamonadaceae	Inhella	NA
ASV_157	No EcMF	C00025	-8	L-Glutamic acid	Bacteria	Proteobacteria	Gammaproteobacteria	Burkholderiales	Comamonadaceae	Inhella	NA
ASV_157	No EcMF	C00249	16	Palmitic acid	Bacteria	Proteobacteria	Gammaproteobacteria	Burkholderiales	Comamonadaceae	Inhella	NA
ASV_157	No EcMF	C00037	5	Glycine	Bacteria	Proteobacteria	Gammaproteobacteria	Burkholderiales	Comamonadaceae	Inhella	NA
ASV_157	No EcMF	C00186	-8	L-Lactic acid	Bacteria	Proteobacteria	Gammaproteobacteria	Burkholderiales	Comamonadaceae	Inhella	NA
ASV_157	No EcMF	C00122	8	Fumaric acid	Bacteria	Proteobacteria	Gammaproteobacteria	Burkholderiales	Comamonadaceae	Inhella	NA
ASV_157	No EcMF	C00042	20	Succinic acid	Bacteria	Proteobacteria	Gammaproteobacteria	Burkholderiales	Comamonadaceae	Inhella	NA
ASV_157	No EcMF	C01879	-8	Pyroglutamic acid	Bacteria	Proteobacteria	Gammaproteobacteria	Burkholderiales	Comamonadaceae	Inhella	NA
ASV_158	No EcMF	C00188	20	L-Threonine	Bacteria	Proteobacteria	Alphaproteobacteria	Sphingomonadales	Sphingomonadaceae	Novosphingobium	NA
ASV_158	EcMF	C00188	8	L-Threonine	Bacteria	Proteobacteria	Alphaproteobacteria	Sphingomonadales	Sphingomonadaceae	Novosphingobium	NA
ASV_158	EcMF	C00186	-4	L-Lactic acid	Bacteria	Proteobacteria	Alphaproteobacteria	Sphingomonadales	Sphingomonadaceae	Novosphingobium	NA
ASV_158	EcMF	C00183	-4	L-Valine	Bacteria	Proteobacteria	Alphaproteobacteria	Sphingomonadales	Sphingomonadaceae	Novosphingobium	NA
ASV_158	EcMF	C00042	6.66667	Succinic acid	Bacteria	Proteobacteria	Alphaproteobacteria	Sphingomonadales	Sphingomonadaceae	Novosphingobium	NA
ASV_158	EcMF	C00037	1.6	Glycine	Bacteria	Proteobacteria	Alphaproteobacteria	Sphingomonadales	Sphingomonadaceae	Novosphingobium	NA
ASV_158	No EcMF	C00183	-10	L-Valine	Bacteria	Proteobacteria	Alphaproteobacteria	Sphingomonadales	Sphingomonadaceae	Novosphingobium	NA
ASV_158	EcMF	C00025	-0.222222	L-Glutamic acid	Bacteria	Proteobacteria	Alphaproteobacteria	Sphingomonadales	Sphingomonadaceae	Novosphingobium	NA
ASV_158	No EcMF	C00025	-0.555556	L-Glutamic acid	Bacteria	Proteobacteria	Alphaproteobacteria	Sphingomonadales	Sphingomonadaceae	Novosphingobium	NA
ASV_158	No EcMF	C00037	4	Glycine	Bacteria	Proteobacteria	Alphaproteobacteria	Sphingomonadales	Sphingomonadaceae	Novosphingobium	NA
ASV_158	No EcMF	C00186	-10	L-Lactic acid	Bacteria	Proteobacteria	Alphaproteobacteria	Sphingomonadales	Sphingomonadaceae	Novosphingobium	NA
ASV_158	No EcMF	C00042	16.6667	Succinic acid	Bacteria	Proteobacteria	Alphaproteobacteria	Sphingomonadales	Sphingomonadaceae	Novosphingobium	NA
ASV_158	EcMF	C00249	4	Palmitic acid	Bacteria	Proteobacteria	Alphaproteobacteria	Sphingomonadales	Sphingomonadaceae	Novosphingobium	NA
ASV_158	No EcMF	C00249	10	Palmitic acid	Bacteria	Proteobacteria	Alphaproteobacteria	Sphingomonadales	Sphingomonadaceae	Novosphingobium	NA
ASV_158	EcMF	C00122	4	Fumaric acid	Bacteria	Proteobacteria	Alphaproteobacteria	Sphingomonadales	Sphingomonadaceae	Novosphingobium	NA
ASV_158	No EcMF	C00122	10	Fumaric acid	Bacteria	Proteobacteria	Alphaproteobacteria	Sphingomonadales	Sphingomonadaceae	Novosphingobium	NA
ASV_159	No EcMF	C00183	-0.6	L-Valine	Bacteria	Bacteroidota	Bacteroidia	Sphingobacteriales	Sphingobacteriaceae	Mucilaginibacter	NA
ASV_159	EcMF	C00184	-0.75	Dihydroxyacetone	Bacteria	Bacteroidota	Bacteroidia	Sphingobacteriales	Sphingobacteriaceae	Mucilaginibacter	NA
ASV_159	EcMF	C00037	0.331169	Glycine	Bacteria	Bacteroidota	Bacteroidia	Sphingobacteriales	Sphingobacteriaceae	Mucilaginibacter	NA
ASV_159	EcMF	C00042	0.75	Succinic acid	Bacteria	Bacteroidota	Bacteroidia	Sphingobacteriales	Sphingobacteriaceae	Mucilaginibacter	NA
ASV_159	No EcMF	C00122	0.6	Fumaric acid	Bacteria	Bacteroidota	Bacteroidia	Sphingobacteriales	Sphingobacteriaceae	Mucilaginibacter	NA
ASV_159	EcMF	C00183	-0.75	L-Valine	Bacteria	Bacteroidota	Bacteroidia	Sphingobacteriales	Sphingobacteriaceae	Mucilaginibacter	NA
ASV_159	No EcMF	C00037	0.264935	Glycine	Bacteria	Bacteroidota	Bacteroidia	Sphingobacteriales	Sphingobacteriaceae	Mucilaginibacter	NA
ASV_159	No EcMF	C00184	-0.6	Dihydroxyacetone	Bacteria	Bacteroidota	Bacteroidia	Sphingobacteriales	Sphingobacteriaceae	Mucilaginibacter	NA
ASV_159	No EcMF	C00025	-0.616667	L-Glutamic acid	Bacteria	Bacteroidota	Bacteroidia	Sphingobacteriales	Sphingobacteriaceae	Mucilaginibacter	NA
ASV_159	EcMF	C00122	0.75	Fumaric acid	Bacteria	Bacteroidota	Bacteroidia	Sphingobacteriales	Sphingobacteriaceae	Mucilaginibacter	NA
ASV_159	No EcMF	C00042	0.6	Succinic acid	Bacteria	Bacteroidota	Bacteroidia	Sphingobacteriales	Sphingobacteriaceae	Mucilaginibacter	NA
ASV_159	No EcMF	C00249	0.8	Palmitic acid	Bacteria	Bacteroidota	Bacteroidia	Sphingobacteriales	Sphingobacteriaceae	Mucilaginibacter	NA
ASV_159	EcMF	C00249	1	Palmitic acid	Bacteria	Bacteroidota	Bacteroidia	Sphingobacteriales	Sphingobacteriaceae	Mucilaginibacter	NA
ASV_159	EcMF	C00025	-0.770833	L-Glutamic acid	Bacteria	Bacteroidota	Bacteroidia	Sphingobacteriales	Sphingobacteriaceae	Mucilaginibacter	NA
ASV_16	EcMF	C00183	-51	L-Valine	Bacteria	Proteobacteria	Gammaproteobacteria	Burkholderiales	Burkholderiaceae	Limnobacter	thiooxidans
ASV_16	EcMF	C00122	51	Fumaric acid	Bacteria	Proteobacteria	Gammaproteobacteria	Burkholderiales	Burkholderiaceae	Limnobacter	thiooxidans
ASV_16	No EcMF	C00037	-0.666667	Glycine	Bacteria	Proteobacteria	Gammaproteobacteria	Burkholderiales	Burkholderiaceae	Limnobacter	thiooxidans
ASV_16	No EcMF	C00025	-0.833333	L-Glutamic acid	Bacteria	Proteobacteria	Gammaproteobacteria	Burkholderiales	Burkholderiaceae	Limnobacter	thiooxidans
ASV_16	No EcMF	C00122	4	Fumaric acid	Bacteria	Proteobacteria	Gammaproteobacteria	Burkholderiales	Burkholderiaceae	Limnobacter	thiooxidans
ASV_16	EcMF	C00249	51	Palmitic acid	Bacteria	Proteobacteria	Gammaproteobacteria	Burkholderiales	Burkholderiaceae	Limnobacter	thiooxidans
ASV_16	EcMF	C00037	-8.5	Glycine	Bacteria	Proteobacteria	Gammaproteobacteria	Burkholderiales	Burkholderiaceae	Limnobacter	thiooxidans
ASV_16	No EcMF	C00183	-4	L-Valine	Bacteria	Proteobacteria	Gammaproteobacteria	Burkholderiales	Burkholderiaceae	Limnobacter	thiooxidans
ASV_16	No EcMF	C06104	4	Adipic acid	Bacteria	Proteobacteria	Gammaproteobacteria	Burkholderiales	Burkholderiaceae	Limnobacter	thiooxidans
ASV_16	EcMF	C00025	-10.625	L-Glutamic acid	Bacteria	Proteobacteria	Gammaproteobacteria	Burkholderiales	Burkholderiaceae	Limnobacter	thiooxidans
ASV_16	No EcMF	C00249	4	Palmitic acid	Bacteria	Proteobacteria	Gammaproteobacteria	Burkholderiales	Burkholderiaceae	Limnobacter	thiooxidans
ASV_16	EcMF	C00042	51	Succinic acid	Bacteria	Proteobacteria	Gammaproteobacteria	Burkholderiales	Burkholderiaceae	Limnobacter	thiooxidans
ASV_16	No EcMF	C00042	4	Succinic acid	Bacteria	Proteobacteria	Gammaproteobacteria	Burkholderiales	Burkholderiaceae	Limnobacter	thiooxidans
ASV_16	EcMF	C06104	51	Adipic acid	Bacteria	Proteobacteria	Gammaproteobacteria	Burkholderiales	Burkholderiaceae	Limnobacter	thiooxidans
ASV_160	EcMF	C00183	-3	L-Valine	Bacteria	Proteobacteria	Alphaproteobacteria	Rhizobiales	Xanthobacteraceae	Rhodoplanes	NA
ASV_160	EcMF	C00025	-3.7	L-Glutamic acid	Bacteria	Proteobacteria	Alphaproteobacteria	Rhizobiales	Xanthobacteraceae	Rhodoplanes	NA
ASV_160	No EcMF	C00183	-13.5	L-Valine	Bacteria	Proteobacteria	Alphaproteobacteria	Rhizobiales	Xanthobacteraceae	Rhodoplanes	NA
ASV_160	EcMF	C00037	1.125	Glycine	Bacteria	Proteobacteria	Alphaproteobacteria	Rhizobiales	Xanthobacteraceae	Rhodoplanes	NA
ASV_160	EcMF	C00249	3	Palmitic acid	Bacteria	Proteobacteria	Alphaproteobacteria	Rhizobiales	Xanthobacteraceae	Rhodoplanes	NA
ASV_160	EcMF	C00122	3	Fumaric acid	Bacteria	Proteobacteria	Alphaproteobacteria	Rhizobiales	Xanthobacteraceae	Rhodoplanes	NA
ASV_160	EcMF	C00042	3.75	Succinic acid	Bacteria	Proteobacteria	Alphaproteobacteria	Rhizobiales	Xanthobacteraceae	Rhodoplanes	NA
ASV_160	No EcMF	C00025	-16.65	L-Glutamic acid	Bacteria	Proteobacteria	Alphaproteobacteria	Rhizobiales	Xanthobacteraceae	Rhodoplanes	NA
ASV_160	No EcMF	C00186	-13.5	L-Lactic acid	Bacteria	Proteobacteria	Alphaproteobacteria	Rhizobiales	Xanthobacteraceae	Rhodoplanes	NA
ASV_160	No EcMF	C00042	16.875	Succinic acid	Bacteria	Proteobacteria	Alphaproteobacteria	Rhizobiales	Xanthobacteraceae	Rhodoplanes	NA
ASV_160	No EcMF	C00249	13.5	Palmitic acid	Bacteria	Proteobacteria	Alphaproteobacteria	Rhizobiales	Xanthobacteraceae	Rhodoplanes	NA
ASV_160	EcMF	C00186	-3	L-Lactic acid	Bacteria	Proteobacteria	Alphaproteobacteria	Rhizobiales	Xanthobacteraceae	Rhodoplanes	NA
ASV_160	No EcMF	C00037	5.0625	Glycine	Bacteria	Proteobacteria	Alphaproteobacteria	Rhizobiales	Xanthobacteraceae	Rhodoplanes	NA
ASV_160	No EcMF	C00122	13.5	Fumaric acid	Bacteria	Proteobacteria	Alphaproteobacteria	Rhizobiales	Xanthobacteraceae	Rhodoplanes	NA
ASV_161	EcMF	C00183	-5.25	L-Valine	Bacteria	Planctomycetota	Planctomycetes	Planctomycetales	Rubinisphaeraceae	SH-PL14	NA
ASV_161	No EcMF	C00249	4.5	Palmitic acid	Bacteria	Planctomycetota	Planctomycetes	Planctomycetales	Rubinisphaeraceae	SH-PL14	NA
ASV_161	No EcMF	C00183	-4.5	L-Valine	Bacteria	Planctomycetota	Planctomycetes	Planctomycetales	Rubinisphaeraceae	SH-PL14	NA
ASV_161	EcMF	C00122	5.25	Fumaric acid	Bacteria	Planctomycetota	Planctomycetes	Planctomycetales	Rubinisphaeraceae	SH-PL14	NA
ASV_161	EcMF	C00249	5.25	Palmitic acid	Bacteria	Planctomycetota	Planctomycetes	Planctomycetales	Rubinisphaeraceae	SH-PL14	NA
ASV_161	No EcMF	C00037	-0.45	Glycine	Bacteria	Planctomycetota	Planctomycetes	Planctomycetales	Rubinisphaeraceae	SH-PL14	NA
ASV_161	No EcMF	C00042	4.5	Succinic acid	Bacteria	Planctomycetota	Planctomycetes	Planctomycetales	Rubinisphaeraceae	SH-PL14	NA
ASV_161	EcMF	C00042	5.25	Succinic acid	Bacteria	Planctomycetota	Planctomycetes	Planctomycetales	Rubinisphaeraceae	SH-PL14	NA
ASV_161	EcMF	C00037	-0.525	Glycine	Bacteria	Planctomycetota	Planctomycetes	Planctomycetales	Rubinisphaeraceae	SH-PL14	NA
ASV_161	No EcMF	C00122	4.5	Fumaric acid	Bacteria	Planctomycetota	Planctomycetes	Planctomycetales	Rubinisphaeraceae	SH-PL14	NA
ASV_162	No EcMF	C00122	17	Fumaric acid	Bacteria	Planctomycetota	Planctomycetes	Pirellulales	Pirellulaceae	Pir4 lineage	NA
ASV_162	No EcMF	C00025	-8.5	L-Glutamic acid	Bacteria	Planctomycetota	Planctomycetes	Pirellulales	Pirellulaceae	Pir4 lineage	NA
ASV_162	No EcMF	C00183	-17	L-Valine	Bacteria	Planctomycetota	Planctomycetes	Pirellulales	Pirellulaceae	Pir4 lineage	NA
ASV_162	No EcMF	C00042	17	Succinic acid	Bacteria	Planctomycetota	Planctomycetes	Pirellulales	Pirellulaceae	Pir4 lineage	NA
ASV_163	EcMF	C00025	-2.29167	L-Glutamic acid	Bacteria	Proteobacteria	Alphaproteobacteria	Rhizobiales	Beijerinckiaceae	Bosea	NA
ASV_163	EcMF	C00037	-1.14583	Glycine	Bacteria	Proteobacteria	Alphaproteobacteria	Rhizobiales	Beijerinckiaceae	Bosea	NA
ASV_163	EcMF	C00249	4.58333	Palmitic acid	Bacteria	Proteobacteria	Alphaproteobacteria	Rhizobiales	Beijerinckiaceae	Bosea	NA
ASV_163	EcMF	C00183	-4.58333	L-Valine	Bacteria	Proteobacteria	Alphaproteobacteria	Rhizobiales	Beijerinckiaceae	Bosea	NA
ASV_163	EcMF	C00122	4.58333	Fumaric acid	Bacteria	Proteobacteria	Alphaproteobacteria	Rhizobiales	Beijerinckiaceae	Bosea	NA
ASV_163	EcMF	C01879	-4.58333	Pyroglutamic acid	Bacteria	Proteobacteria	Alphaproteobacteria	Rhizobiales	Beijerinckiaceae	Bosea	NA
ASV_163	EcMF	C00042	4.58333	Succinic acid	Bacteria	Proteobacteria	Alphaproteobacteria	Rhizobiales	Beijerinckiaceae	Bosea	NA
ASV_163	EcMF	C06104	4.58333	Adipic acid	Bacteria	Proteobacteria	Alphaproteobacteria	Rhizobiales	Beijerinckiaceae	Bosea	NA
ASV_164	No EcMF	C00122	5	Fumaric acid	Bacteria	Proteobacteria	Gammaproteobacteria	Burkholderiales	Comamonadaceae	Paucibacter	NA
ASV_164	No EcMF	C00042	5	Succinic acid	Bacteria	Proteobacteria	Gammaproteobacteria	Burkholderiales	Comamonadaceae	Paucibacter	NA
ASV_164	EcMF	C00037	-0.636364	Glycine	Bacteria	Proteobacteria	Gammaproteobacteria	Burkholderiales	Comamonadaceae	Paucibacter	NA
ASV_164	No EcMF	C00025	-1.11111	L-Glutamic acid	Bacteria	Proteobacteria	Gammaproteobacteria	Burkholderiales	Comamonadaceae	Paucibacter	NA
ASV_164	EcMF	C00025	-0.848485	L-Glutamic acid	Bacteria	Proteobacteria	Gammaproteobacteria	Burkholderiales	Comamonadaceae	Paucibacter	NA
ASV_164	EcMF	C00122	3.81818	Fumaric acid	Bacteria	Proteobacteria	Gammaproteobacteria	Burkholderiales	Comamonadaceae	Paucibacter	NA
ASV_164	EcMF	C00042	3.81818	Succinic acid	Bacteria	Proteobacteria	Gammaproteobacteria	Burkholderiales	Comamonadaceae	Paucibacter	NA
ASV_164	No EcMF	C00037	-0.833333	Glycine	Bacteria	Proteobacteria	Gammaproteobacteria	Burkholderiales	Comamonadaceae	Paucibacter	NA
ASV_164	EcMF	C01879	-3.81818	Pyroglutamic acid	Bacteria	Proteobacteria	Gammaproteobacteria	Burkholderiales	Comamonadaceae	Paucibacter	NA
ASV_164	No EcMF	C00183	-5	L-Valine	Bacteria	Proteobacteria	Gammaproteobacteria	Burkholderiales	Comamonadaceae	Paucibacter	NA
ASV_164	EcMF	C00183	-3.81818	L-Valine	Bacteria	Proteobacteria	Gammaproteobacteria	Burkholderiales	Comamonadaceae	Paucibacter	NA
ASV_164	EcMF	C06104	3.81818	Adipic acid	Bacteria	Proteobacteria	Gammaproteobacteria	Burkholderiales	Comamonadaceae	Paucibacter	NA
ASV_164	No EcMF	C06104	5	Adipic acid	Bacteria	Proteobacteria	Gammaproteobacteria	Burkholderiales	Comamonadaceae	Paucibacter	NA
ASV_164	No EcMF	C01879	-5	Pyroglutamic acid	Bacteria	Proteobacteria	Gammaproteobacteria	Burkholderiales	Comamonadaceae	Paucibacter	NA
ASV_165	EcMF	C00122	7.16667	Fumaric acid	Bacteria	Proteobacteria	Alphaproteobacteria	Sphingomonadales	Sphingomonadaceae	Sphingopyxis	NA
ASV_165	EcMF	C00042	7.16667	Succinic acid	Bacteria	Proteobacteria	Alphaproteobacteria	Sphingomonadales	Sphingomonadaceae	Sphingopyxis	NA
ASV_165	EcMF	C00249	10.75	Palmitic acid	Bacteria	Proteobacteria	Alphaproteobacteria	Sphingomonadales	Sphingomonadaceae	Sphingopyxis	NA
ASV_165	EcMF	C00186	-7.16667	L-Lactic acid	Bacteria	Proteobacteria	Alphaproteobacteria	Sphingomonadales	Sphingomonadaceae	Sphingopyxis	NA
ASV_165	EcMF	C00037	2.93182	Glycine	Bacteria	Proteobacteria	Alphaproteobacteria	Sphingomonadales	Sphingomonadaceae	Sphingopyxis	NA
ASV_165	EcMF	C00183	-7.16667	L-Valine	Bacteria	Proteobacteria	Alphaproteobacteria	Sphingomonadales	Sphingomonadaceae	Sphingopyxis	NA
ASV_165	EcMF	C00025	1.43333	L-Glutamic acid	Bacteria	Proteobacteria	Alphaproteobacteria	Sphingomonadales	Sphingomonadaceae	Sphingopyxis	NA
ASV_166	No EcMF	C06104	2.34	Adipic acid	Bacteria	Proteobacteria	Gammaproteobacteria	Burkholderiales	Alcaligenaceae	Verticiella	NA
ASV_166	No EcMF	C00186	-2.34	L-Lactic acid	Bacteria	Proteobacteria	Gammaproteobacteria	Burkholderiales	Alcaligenaceae	Verticiella	NA
ASV_166	EcMF	C00025	-0.378239	L-Glutamic acid	Bacteria	Proteobacteria	Gammaproteobacteria	Burkholderiales	Alcaligenaceae	Verticiella	NA
ASV_166	EcMF	C01879	-0.7925	Pyroglutamic acid	Bacteria	Proteobacteria	Gammaproteobacteria	Burkholderiales	Alcaligenaceae	Verticiella	NA
ASV_166	No EcMF	C00025	-0.558409	L-Glutamic acid	Bacteria	Proteobacteria	Gammaproteobacteria	Burkholderiales	Alcaligenaceae	Verticiella	NA
ASV_166	No EcMF	C00037	0.73125	Glycine	Bacteria	Proteobacteria	Gammaproteobacteria	Burkholderiales	Alcaligenaceae	Verticiella	NA
ASV_166	EcMF	C06104	1.585	Adipic acid	Bacteria	Proteobacteria	Gammaproteobacteria	Burkholderiales	Alcaligenaceae	Verticiella	NA
ASV_166	EcMF	C00042	1.98125	Succinic acid	Bacteria	Proteobacteria	Gammaproteobacteria	Burkholderiales	Alcaligenaceae	Verticiella	NA
ASV_166	EcMF	C00122	0.990625	Fumaric acid	Bacteria	Proteobacteria	Gammaproteobacteria	Burkholderiales	Alcaligenaceae	Verticiella	NA
ASV_166	No EcMF	C00042	2.925	Succinic acid	Bacteria	Proteobacteria	Gammaproteobacteria	Burkholderiales	Alcaligenaceae	Verticiella	NA
ASV_166	EcMF	C00186	-1.585	L-Lactic acid	Bacteria	Proteobacteria	Gammaproteobacteria	Burkholderiales	Alcaligenaceae	Verticiella	NA
ASV_166	No EcMF	C01879	-1.17	Pyroglutamic acid	Bacteria	Proteobacteria	Gammaproteobacteria	Burkholderiales	Alcaligenaceae	Verticiella	NA
ASV_166	No EcMF	C00183	-1.17	L-Valine	Bacteria	Proteobacteria	Gammaproteobacteria	Burkholderiales	Alcaligenaceae	Verticiella	NA
ASV_166	EcMF	C00183	-0.7925	L-Valine	Bacteria	Proteobacteria	Gammaproteobacteria	Burkholderiales	Alcaligenaceae	Verticiella	NA
ASV_166	EcMF	C00037	0.495312	Glycine	Bacteria	Proteobacteria	Gammaproteobacteria	Burkholderiales	Alcaligenaceae	Verticiella	NA
ASV_166	EcMF	C00249	0.7925	Palmitic acid	Bacteria	Proteobacteria	Gammaproteobacteria	Burkholderiales	Alcaligenaceae	Verticiella	NA
ASV_166	No EcMF	C00249	1.17	Palmitic acid	Bacteria	Proteobacteria	Gammaproteobacteria	Burkholderiales	Alcaligenaceae	Verticiella	NA
ASV_166	No EcMF	C00122	1.4625	Fumaric acid	Bacteria	Proteobacteria	Gammaproteobacteria	Burkholderiales	Alcaligenaceae	Verticiella	NA
ASV_167	No EcMF	C00183	-13	L-Valine	Bacteria	Actinobacteriota	Thermoleophilia	Solirubrobacterales	Solirubrobacteraceae	Conexibacter	woesei
ASV_167	No EcMF	C00025	1.625	L-Glutamic acid	Bacteria	Actinobacteriota	Thermoleophilia	Solirubrobacterales	Solirubrobacteraceae	Conexibacter	woesei
ASV_167	No EcMF	C00042	13	Succinic acid	Bacteria	Actinobacteriota	Thermoleophilia	Solirubrobacterales	Solirubrobacteraceae	Conexibacter	woesei
ASV_167	No EcMF	C00122	13	Fumaric acid	Bacteria	Actinobacteriota	Thermoleophilia	Solirubrobacterales	Solirubrobacteraceae	Conexibacter	woesei
ASV_167	No EcMF	C00037	-2.16667	Glycine	Bacteria	Actinobacteriota	Thermoleophilia	Solirubrobacterales	Solirubrobacteraceae	Conexibacter	woesei
ASV_168	EcMF	C01879	-1.5	Pyroglutamic acid	Bacteria	Actinobacteriota	Actinobacteria	Corynebacteriales	Mycobacteriaceae	Mycobacterium	NA
ASV_168	No EcMF	C01879	-3.25	Pyroglutamic acid	Bacteria	Actinobacteriota	Actinobacteria	Corynebacteriales	Mycobacteriaceae	Mycobacterium	NA
ASV_168	EcMF	C06104	3	Adipic acid	Bacteria	Actinobacteriota	Actinobacteria	Corynebacteriales	Mycobacteriaceae	Mycobacterium	NA
ASV_168	No EcMF	C00183	-6.5	L-Valine	Bacteria	Actinobacteriota	Actinobacteria	Corynebacteriales	Mycobacteriaceae	Mycobacterium	NA
ASV_168	EcMF	C00122	4.5	Fumaric acid	Bacteria	Actinobacteriota	Actinobacteria	Corynebacteriales	Mycobacteriaceae	Mycobacterium	NA
ASV_168	EcMF	C00025	2.45455	L-Glutamic acid	Bacteria	Actinobacteriota	Actinobacteria	Corynebacteriales	Mycobacteriaceae	Mycobacterium	NA
ASV_168	EcMF	C00042	7	Succinic acid	Bacteria	Actinobacteriota	Actinobacteria	Corynebacteriales	Mycobacteriaceae	Mycobacterium	NA
ASV_168	EcMF	C00183	-3	L-Valine	Bacteria	Actinobacteriota	Actinobacteria	Corynebacteriales	Mycobacteriaceae	Mycobacterium	NA
ASV_168	No EcMF	C00025	5.31818	L-Glutamic acid	Bacteria	Actinobacteriota	Actinobacteria	Corynebacteriales	Mycobacteriaceae	Mycobacterium	NA
ASV_168	No EcMF	C06104	6.5	Adipic acid	Bacteria	Actinobacteriota	Actinobacteria	Corynebacteriales	Mycobacteriaceae	Mycobacterium	NA
ASV_168	No EcMF	C00122	9.75	Fumaric acid	Bacteria	Actinobacteriota	Actinobacteria	Corynebacteriales	Mycobacteriaceae	Mycobacterium	NA
ASV_168	No EcMF	C00042	15.1667	Succinic acid	Bacteria	Actinobacteriota	Actinobacteria	Corynebacteriales	Mycobacteriaceae	Mycobacterium	NA
ASV_168	EcMF	C00037	-1	Glycine	Bacteria	Actinobacteriota	Actinobacteria	Corynebacteriales	Mycobacteriaceae	Mycobacterium	NA
ASV_168	EcMF	C00249	3	Palmitic acid	Bacteria	Actinobacteriota	Actinobacteria	Corynebacteriales	Mycobacteriaceae	Mycobacterium	NA
ASV_168	No EcMF	C01384	6.5	Maleic acid	Bacteria	Actinobacteriota	Actinobacteria	Corynebacteriales	Mycobacteriaceae	Mycobacterium	NA
ASV_168	EcMF	C01384	3	Maleic acid	Bacteria	Actinobacteriota	Actinobacteria	Corynebacteriales	Mycobacteriaceae	Mycobacterium	NA
ASV_168	No EcMF	C00037	-2.16667	Glycine	Bacteria	Actinobacteriota	Actinobacteria	Corynebacteriales	Mycobacteriaceae	Mycobacterium	NA
ASV_168	No EcMF	C00249	6.5	Palmitic acid	Bacteria	Actinobacteriota	Actinobacteria	Corynebacteriales	Mycobacteriaceae	Mycobacterium	NA
ASV_169	EcMF	C06104	2.25	Adipic acid	Bacteria	Bacteroidota	Bacteroidia	Chitinophagales	Chitinophagaceae	Flavitalea	NA
ASV_169	EcMF	C00037	1.875	Glycine	Bacteria	Bacteroidota	Bacteroidia	Chitinophagales	Chitinophagaceae	Flavitalea	NA
ASV_169	No EcMF	C00042	6.5	Succinic acid	Bacteria	Bacteroidota	Bacteroidia	Chitinophagales	Chitinophagaceae	Flavitalea	NA
ASV_169	No EcMF	C00025	-5.57143	L-Glutamic acid	Bacteria	Bacteroidota	Bacteroidia	Chitinophagales	Chitinophagaceae	Flavitalea	NA
ASV_169	EcMF	C00183	-2.25	L-Valine	Bacteria	Bacteroidota	Bacteroidia	Chitinophagales	Chitinophagaceae	Flavitalea	NA
ASV_169	EcMF	C00122	2.25	Fumaric acid	Bacteria	Bacteroidota	Bacteroidia	Chitinophagales	Chitinophagaceae	Flavitalea	NA
ASV_169	No EcMF	C00122	6.5	Fumaric acid	Bacteria	Bacteroidota	Bacteroidia	Chitinophagales	Chitinophagaceae	Flavitalea	NA
ASV_169	EcMF	C00042	2.25	Succinic acid	Bacteria	Bacteroidota	Bacteroidia	Chitinophagales	Chitinophagaceae	Flavitalea	NA
ASV_169	No EcMF	C00183	-6.5	L-Valine	Bacteria	Bacteroidota	Bacteroidia	Chitinophagales	Chitinophagaceae	Flavitalea	NA
ASV_169	No EcMF	C00037	5.41667	Glycine	Bacteria	Bacteroidota	Bacteroidia	Chitinophagales	Chitinophagaceae	Flavitalea	NA
ASV_169	EcMF	C00249	4.5	Palmitic acid	Bacteria	Bacteroidota	Bacteroidia	Chitinophagales	Chitinophagaceae	Flavitalea	NA
ASV_169	No EcMF	C00249	13	Palmitic acid	Bacteria	Bacteroidota	Bacteroidia	Chitinophagales	Chitinophagaceae	Flavitalea	NA
ASV_169	EcMF	C00025	-1.92857	L-Glutamic acid	Bacteria	Bacteroidota	Bacteroidia	Chitinophagales	Chitinophagaceae	Flavitalea	NA
ASV_169	No EcMF	C06104	6.5	Adipic acid	Bacteria	Bacteroidota	Bacteroidia	Chitinophagales	Chitinophagaceae	Flavitalea	NA
ASV_17	EcMF	C00037	4.03846	Glycine	Bacteria	Bacteroidota	Bacteroidia	Sphingobacteriales	Sphingobacteriaceae	Pedobacter	NA
ASV_17	EcMF	C00025	-2.11538	L-Glutamic acid	Bacteria	Bacteroidota	Bacteroidia	Sphingobacteriales	Sphingobacteriaceae	Pedobacter	NA
ASV_17	EcMF	C00122	6.34615	Fumaric acid	Bacteria	Bacteroidota	Bacteroidia	Sphingobacteriales	Sphingobacteriaceae	Pedobacter	NA
ASV_17	EcMF	C00249	6.34615	Palmitic acid	Bacteria	Bacteroidota	Bacteroidia	Sphingobacteriales	Sphingobacteriaceae	Pedobacter	NA
ASV_17	No EcMF	C00025	-4.85714	L-Glutamic acid	Bacteria	Bacteroidota	Bacteroidia	Sphingobacteriales	Sphingobacteriaceae	Pedobacter	NA
ASV_17	No EcMF	C00249	14.5714	Palmitic acid	Bacteria	Bacteroidota	Bacteroidia	Sphingobacteriales	Sphingobacteriaceae	Pedobacter	NA
ASV_17	No EcMF	C00183	-14.5714	L-Valine	Bacteria	Bacteroidota	Bacteroidia	Sphingobacteriales	Sphingobacteriaceae	Pedobacter	NA
ASV_17	EcMF	C00042	6.34615	Succinic acid	Bacteria	Bacteroidota	Bacteroidia	Sphingobacteriales	Sphingobacteriaceae	Pedobacter	NA
ASV_17	No EcMF	C00122	14.5714	Fumaric acid	Bacteria	Bacteroidota	Bacteroidia	Sphingobacteriales	Sphingobacteriaceae	Pedobacter	NA
ASV_17	No EcMF	C00037	9.27273	Glycine	Bacteria	Bacteroidota	Bacteroidia	Sphingobacteriales	Sphingobacteriaceae	Pedobacter	NA
ASV_17	EcMF	C00183	-6.34615	L-Valine	Bacteria	Bacteroidota	Bacteroidia	Sphingobacteriales	Sphingobacteriaceae	Pedobacter	NA
ASV_17	No EcMF	C00042	14.5714	Succinic acid	Bacteria	Bacteroidota	Bacteroidia	Sphingobacteriales	Sphingobacteriaceae	Pedobacter	NA
ASV_170	No EcMF	C00122	1	Fumaric acid	Bacteria	Bacteroidota	Bacteroidia	Chitinophagales	Chitinophagaceae	Edaphobaculum	NA
ASV_170	No EcMF	C01879	-1	Pyroglutamic acid	Bacteria	Bacteroidota	Bacteroidia	Chitinophagales	Chitinophagaceae	Edaphobaculum	NA
ASV_170	EcMF	C00122	8.5	Fumaric acid	Bacteria	Bacteroidota	Bacteroidia	Chitinophagales	Chitinophagaceae	Edaphobaculum	NA
ASV_170	No EcMF	C00025	-0.3	L-Glutamic acid	Bacteria	Bacteroidota	Bacteroidia	Chitinophagales	Chitinophagaceae	Edaphobaculum	NA
ASV_170	EcMF	C00183	-8.5	L-Valine	Bacteria	Bacteroidota	Bacteroidia	Chitinophagales	Chitinophagaceae	Edaphobaculum	NA
ASV_170	No EcMF	C00249	2	Palmitic acid	Bacteria	Bacteroidota	Bacteroidia	Chitinophagales	Chitinophagaceae	Edaphobaculum	NA
ASV_170	EcMF	C00025	-2.55	L-Glutamic acid	Bacteria	Bacteroidota	Bacteroidia	Chitinophagales	Chitinophagaceae	Edaphobaculum	NA
ASV_170	EcMF	C01879	-8.5	Pyroglutamic acid	Bacteria	Bacteroidota	Bacteroidia	Chitinophagales	Chitinophagaceae	Edaphobaculum	NA
ASV_170	No EcMF	C00042	1	Succinic acid	Bacteria	Bacteroidota	Bacteroidia	Chitinophagales	Chitinophagaceae	Edaphobaculum	NA
ASV_170	No EcMF	C00037	0.047619	Glycine	Bacteria	Bacteroidota	Bacteroidia	Chitinophagales	Chitinophagaceae	Edaphobaculum	NA
ASV_170	No EcMF	C00183	-1	L-Valine	Bacteria	Bacteroidota	Bacteroidia	Chitinophagales	Chitinophagaceae	Edaphobaculum	NA
ASV_170	EcMF	C00042	8.5	Succinic acid	Bacteria	Bacteroidota	Bacteroidia	Chitinophagales	Chitinophagaceae	Edaphobaculum	NA
ASV_170	EcMF	C00249	17	Palmitic acid	Bacteria	Bacteroidota	Bacteroidia	Chitinophagales	Chitinophagaceae	Edaphobaculum	NA
ASV_170	EcMF	C00037	0.404762	Glycine	Bacteria	Bacteroidota	Bacteroidia	Chitinophagales	Chitinophagaceae	Edaphobaculum	NA
ASV_171	No EcMF	C00037	-1.33333	Glycine	Bacteria	Bacteroidota	Bacteroidia	Cytophagales	Hymenobacteraceae	Pontibacter	roseus
ASV_171	No EcMF	C00183	-6	L-Valine	Bacteria	Bacteroidota	Bacteroidia	Cytophagales	Hymenobacteraceae	Pontibacter	roseus
ASV_171	EcMF	C00122	8.625	Fumaric acid	Bacteria	Bacteroidota	Bacteroidia	Cytophagales	Hymenobacteraceae	Pontibacter	roseus
ASV_171	EcMF	C00042	13.4167	Succinic acid	Bacteria	Bacteroidota	Bacteroidia	Cytophagales	Hymenobacteraceae	Pontibacter	roseus
ASV_171	No EcMF	C00122	9	Fumaric acid	Bacteria	Bacteroidota	Bacteroidia	Cytophagales	Hymenobacteraceae	Pontibacter	roseus
ASV_171	No EcMF	C00042	14	Succinic acid	Bacteria	Bacteroidota	Bacteroidia	Cytophagales	Hymenobacteraceae	Pontibacter	roseus
ASV_171	No EcMF	C00249	6	Palmitic acid	Bacteria	Bacteroidota	Bacteroidia	Cytophagales	Hymenobacteraceae	Pontibacter	roseus
ASV_171	EcMF	C00249	5.75	Palmitic acid	Bacteria	Bacteroidota	Bacteroidia	Cytophagales	Hymenobacteraceae	Pontibacter	roseus
ASV_171	No EcMF	C00025	-8.53846	L-Glutamic acid	Bacteria	Bacteroidota	Bacteroidia	Cytophagales	Hymenobacteraceae	Pontibacter	roseus
ASV_171	No EcMF	C00258	6	Glyceric acid	Bacteria	Bacteroidota	Bacteroidia	Cytophagales	Hymenobacteraceae	Pontibacter	roseus
ASV_171	EcMF	C00258	5.75	Glyceric acid	Bacteria	Bacteroidota	Bacteroidia	Cytophagales	Hymenobacteraceae	Pontibacter	roseus
ASV_171	EcMF	C00183	-5.75	L-Valine	Bacteria	Bacteroidota	Bacteroidia	Cytophagales	Hymenobacteraceae	Pontibacter	roseus
ASV_171	No EcMF	C06104	6	Adipic acid	Bacteria	Bacteroidota	Bacteroidia	Cytophagales	Hymenobacteraceae	Pontibacter	roseus
ASV_171	EcMF	C06104	5.75	Adipic acid	Bacteria	Bacteroidota	Bacteroidia	Cytophagales	Hymenobacteraceae	Pontibacter	roseus
ASV_171	EcMF	C00025	-8.18269	L-Glutamic acid	Bacteria	Bacteroidota	Bacteroidia	Cytophagales	Hymenobacteraceae	Pontibacter	roseus
ASV_171	EcMF	C00037	-1.27778	Glycine	Bacteria	Bacteroidota	Bacteroidia	Cytophagales	Hymenobacteraceae	Pontibacter	roseus
ASV_172	EcMF	C00025	-12.92	L-Glutamic acid	Bacteria	Proteobacteria	Alphaproteobacteria	Rhizobiales	Xanthobacteraceae	Pseudorhodoplanes	NA
ASV_172	EcMF	C00037	7.72286	Glycine	Bacteria	Proteobacteria	Alphaproteobacteria	Rhizobiales	Xanthobacteraceae	Pseudorhodoplanes	NA
ASV_172	EcMF	C00122	10.2	Fumaric acid	Bacteria	Proteobacteria	Alphaproteobacteria	Rhizobiales	Xanthobacteraceae	Pseudorhodoplanes	NA
ASV_172	EcMF	C00186	-10.2	L-Lactic acid	Bacteria	Proteobacteria	Alphaproteobacteria	Rhizobiales	Xanthobacteraceae	Pseudorhodoplanes	NA
ASV_172	EcMF	C00042	20.4	Succinic acid	Bacteria	Proteobacteria	Alphaproteobacteria	Rhizobiales	Xanthobacteraceae	Pseudorhodoplanes	NA
ASV_172	EcMF	C01879	-10.2	Pyroglutamic acid	Bacteria	Proteobacteria	Alphaproteobacteria	Rhizobiales	Xanthobacteraceae	Pseudorhodoplanes	NA
ASV_172	EcMF	C06104	10.2	Adipic acid	Bacteria	Proteobacteria	Alphaproteobacteria	Rhizobiales	Xanthobacteraceae	Pseudorhodoplanes	NA
ASV_172	EcMF	C00183	-10.2	L-Valine	Bacteria	Proteobacteria	Alphaproteobacteria	Rhizobiales	Xanthobacteraceae	Pseudorhodoplanes	NA
ASV_172	EcMF	C00249	10.2	Palmitic acid	Bacteria	Proteobacteria	Alphaproteobacteria	Rhizobiales	Xanthobacteraceae	Pseudorhodoplanes	NA
ASV_173	EcMF	C00186	-8.5	L-Lactic acid	Bacteria	Actinobacteriota	Actinobacteria	Frankiales	Geodermatophilaceae	Blastococcus	NA
ASV_173	EcMF	C00037	0.579545	Glycine	Bacteria	Actinobacteriota	Actinobacteria	Frankiales	Geodermatophilaceae	Blastococcus	NA
ASV_173	EcMF	C00249	8.5	Palmitic acid	Bacteria	Actinobacteriota	Actinobacteria	Frankiales	Geodermatophilaceae	Blastococcus	NA
ASV_173	EcMF	C00025	-1.7	L-Glutamic acid	Bacteria	Actinobacteriota	Actinobacteria	Frankiales	Geodermatophilaceae	Blastococcus	NA
ASV_173	EcMF	C00042	11.3333	Succinic acid	Bacteria	Actinobacteriota	Actinobacteria	Frankiales	Geodermatophilaceae	Blastococcus	NA
ASV_173	EcMF	C00183	-8.5	L-Valine	Bacteria	Actinobacteriota	Actinobacteria	Frankiales	Geodermatophilaceae	Blastococcus	NA
ASV_173	EcMF	C00122	8.5	Fumaric acid	Bacteria	Actinobacteriota	Actinobacteria	Frankiales	Geodermatophilaceae	Blastococcus	NA
ASV_174	No EcMF	C00037	-1.9175	Glycine	Bacteria	Planctomycetota	Planctomycetes	Gemmatales	Gemmataceae	Fimbriiglobus	NA
ASV_174	No EcMF	C00183	-7.67	L-Valine	Bacteria	Planctomycetota	Planctomycetes	Gemmatales	Gemmataceae	Fimbriiglobus	NA
ASV_174	No EcMF	C00249	7.67	Palmitic acid	Bacteria	Planctomycetota	Planctomycetes	Gemmatales	Gemmataceae	Fimbriiglobus	NA
ASV_174	No EcMF	C00188	15.34	L-Threonine	Bacteria	Planctomycetota	Planctomycetes	Gemmatales	Gemmataceae	Fimbriiglobus	NA
ASV_174	No EcMF	C00122	7.67	Fumaric acid	Bacteria	Planctomycetota	Planctomycetes	Gemmatales	Gemmataceae	Fimbriiglobus	NA
ASV_174	No EcMF	C01879	-7.67	Pyroglutamic acid	Bacteria	Planctomycetota	Planctomycetes	Gemmatales	Gemmataceae	Fimbriiglobus	NA
ASV_174	No EcMF	C00186	-7.67	L-Lactic acid	Bacteria	Planctomycetota	Planctomycetes	Gemmatales	Gemmataceae	Fimbriiglobus	NA
ASV_174	No EcMF	C00042	7.67	Succinic acid	Bacteria	Planctomycetota	Planctomycetes	Gemmatales	Gemmataceae	Fimbriiglobus	NA
ASV_174	No EcMF	C00025	-3.068	L-Glutamic acid	Bacteria	Planctomycetota	Planctomycetes	Gemmatales	Gemmataceae	Fimbriiglobus	NA
ASV_174	No EcMF	C06104	7.67	Adipic acid	Bacteria	Planctomycetota	Planctomycetes	Gemmatales	Gemmataceae	Fimbriiglobus	NA
ASV_175	EcMF	C00122	13	Fumaric acid	Bacteria	Proteobacteria	Alphaproteobacteria	Caulobacterales	Caulobacteraceae	Caulobacter	NA
ASV_175	No EcMF	C00122	8	Fumaric acid	Bacteria	Proteobacteria	Alphaproteobacteria	Caulobacterales	Caulobacteraceae	Caulobacter	NA
ASV_175	EcMF	C00025	-2.78571	L-Glutamic acid	Bacteria	Proteobacteria	Alphaproteobacteria	Caulobacterales	Caulobacteraceae	Caulobacter	NA
ASV_175	No EcMF	C00183	-8	L-Valine	Bacteria	Proteobacteria	Alphaproteobacteria	Caulobacterales	Caulobacteraceae	Caulobacter	NA
ASV_175	No EcMF	C00025	-1.71429	L-Glutamic acid	Bacteria	Proteobacteria	Alphaproteobacteria	Caulobacterales	Caulobacteraceae	Caulobacter	NA
ASV_175	EcMF	C00249	13	Palmitic acid	Bacteria	Proteobacteria	Alphaproteobacteria	Caulobacterales	Caulobacteraceae	Caulobacter	NA
ASV_175	EcMF	C00037	-15.1667	Glycine	Bacteria	Proteobacteria	Alphaproteobacteria	Caulobacterales	Caulobacteraceae	Caulobacter	NA
ASV_175	No EcMF	C00037	-9.33333	Glycine	Bacteria	Proteobacteria	Alphaproteobacteria	Caulobacterales	Caulobacteraceae	Caulobacter	NA
ASV_175	EcMF	C00183	-13	L-Valine	Bacteria	Proteobacteria	Alphaproteobacteria	Caulobacterales	Caulobacteraceae	Caulobacter	NA
ASV_175	No EcMF	C00249	8	Palmitic acid	Bacteria	Proteobacteria	Alphaproteobacteria	Caulobacterales	Caulobacteraceae	Caulobacter	NA
ASV_175	No EcMF	C00042	8	Succinic acid	Bacteria	Proteobacteria	Alphaproteobacteria	Caulobacterales	Caulobacteraceae	Caulobacter	NA
ASV_175	EcMF	C00042	13	Succinic acid	Bacteria	Proteobacteria	Alphaproteobacteria	Caulobacterales	Caulobacteraceae	Caulobacter	NA
ASV_176	No EcMF	C00025	-4.27778	L-Glutamic acid	Bacteria	Proteobacteria	Alphaproteobacteria	Rhizobiales	Devosiaceae	Devosia	neptuniae
ASV_176	EcMF	C01879	-6.33333	Pyroglutamic acid	Bacteria	Proteobacteria	Alphaproteobacteria	Rhizobiales	Devosiaceae	Devosia	neptuniae
ASV_176	No EcMF	C00042	10.5	Succinic acid	Bacteria	Proteobacteria	Alphaproteobacteria	Rhizobiales	Devosiaceae	Devosia	neptuniae
ASV_176	EcMF	C00183	-6.33333	L-Valine	Bacteria	Proteobacteria	Alphaproteobacteria	Rhizobiales	Devosiaceae	Devosia	neptuniae
ASV_176	No EcMF	C00122	3.5	Fumaric acid	Bacteria	Proteobacteria	Alphaproteobacteria	Rhizobiales	Devosiaceae	Devosia	neptuniae
ASV_176	EcMF	C00025	-7.74074	L-Glutamic acid	Bacteria	Proteobacteria	Alphaproteobacteria	Rhizobiales	Devosiaceae	Devosia	neptuniae
ASV_176	No EcMF	C00183	-3.5	L-Valine	Bacteria	Proteobacteria	Alphaproteobacteria	Rhizobiales	Devosiaceae	Devosia	neptuniae
ASV_176	No EcMF	C01879	-3.5	Pyroglutamic acid	Bacteria	Proteobacteria	Alphaproteobacteria	Rhizobiales	Devosiaceae	Devosia	neptuniae
ASV_176	EcMF	C00037	-2.11111	Glycine	Bacteria	Proteobacteria	Alphaproteobacteria	Rhizobiales	Devosiaceae	Devosia	neptuniae
ASV_176	EcMF	C00188	6.33333	L-Threonine	Bacteria	Proteobacteria	Alphaproteobacteria	Rhizobiales	Devosiaceae	Devosia	neptuniae
ASV_176	No EcMF	C00037	-1.16667	Glycine	Bacteria	Proteobacteria	Alphaproteobacteria	Rhizobiales	Devosiaceae	Devosia	neptuniae
ASV_176	No EcMF	C00188	3.5	L-Threonine	Bacteria	Proteobacteria	Alphaproteobacteria	Rhizobiales	Devosiaceae	Devosia	neptuniae
ASV_176	EcMF	C00249	12.6667	Palmitic acid	Bacteria	Proteobacteria	Alphaproteobacteria	Rhizobiales	Devosiaceae	Devosia	neptuniae
ASV_176	EcMF	C00042	19	Succinic acid	Bacteria	Proteobacteria	Alphaproteobacteria	Rhizobiales	Devosiaceae	Devosia	neptuniae
ASV_176	EcMF	C00122	6.33333	Fumaric acid	Bacteria	Proteobacteria	Alphaproteobacteria	Rhizobiales	Devosiaceae	Devosia	neptuniae
ASV_176	No EcMF	C00249	7	Palmitic acid	Bacteria	Proteobacteria	Alphaproteobacteria	Rhizobiales	Devosiaceae	Devosia	neptuniae
ASV_177	No EcMF	C00183	-6.66667	L-Valine	Bacteria	Proteobacteria	Gammaproteobacteria	Xanthomonadales	Xanthomonadaceae	Luteimonas	NA
ASV_177	No EcMF	C00122	6.66667	Fumaric acid	Bacteria	Proteobacteria	Gammaproteobacteria	Xanthomonadales	Xanthomonadaceae	Luteimonas	NA
ASV_177	No EcMF	C00037	1.61616	Glycine	Bacteria	Proteobacteria	Gammaproteobacteria	Xanthomonadales	Xanthomonadaceae	Luteimonas	NA
ASV_177	No EcMF	C00249	6.66667	Palmitic acid	Bacteria	Proteobacteria	Gammaproteobacteria	Xanthomonadales	Xanthomonadaceae	Luteimonas	NA
ASV_177	No EcMF	C00025	-8.22222	L-Glutamic acid	Bacteria	Proteobacteria	Gammaproteobacteria	Xanthomonadales	Xanthomonadaceae	Luteimonas	NA
ASV_177	EcMF	C00186	-5	L-Lactic acid	Bacteria	Proteobacteria	Gammaproteobacteria	Xanthomonadales	Xanthomonadaceae	Luteimonas	NA
ASV_177	EcMF	C00025	-6.16667	L-Glutamic acid	Bacteria	Proteobacteria	Gammaproteobacteria	Xanthomonadales	Xanthomonadaceae	Luteimonas	NA
ASV_177	No EcMF	C00042	10	Succinic acid	Bacteria	Proteobacteria	Gammaproteobacteria	Xanthomonadales	Xanthomonadaceae	Luteimonas	NA
ASV_177	EcMF	C00122	5	Fumaric acid	Bacteria	Proteobacteria	Gammaproteobacteria	Xanthomonadales	Xanthomonadaceae	Luteimonas	NA
ASV_177	EcMF	C00037	1.21212	Glycine	Bacteria	Proteobacteria	Gammaproteobacteria	Xanthomonadales	Xanthomonadaceae	Luteimonas	NA
ASV_177	EcMF	C00042	7.5	Succinic acid	Bacteria	Proteobacteria	Gammaproteobacteria	Xanthomonadales	Xanthomonadaceae	Luteimonas	NA
ASV_177	No EcMF	C00186	-6.66667	L-Lactic acid	Bacteria	Proteobacteria	Gammaproteobacteria	Xanthomonadales	Xanthomonadaceae	Luteimonas	NA
ASV_177	EcMF	C00183	-5	L-Valine	Bacteria	Proteobacteria	Gammaproteobacteria	Xanthomonadales	Xanthomonadaceae	Luteimonas	NA
ASV_177	EcMF	C00249	5	Palmitic acid	Bacteria	Proteobacteria	Gammaproteobacteria	Xanthomonadales	Xanthomonadaceae	Luteimonas	NA
ASV_178	No EcMF	C00122	23	Fumaric acid	Bacteria	Proteobacteria	Alphaproteobacteria	Caulobacterales	Caulobacteraceae	Phenylobacterium	NA
ASV_178	No EcMF	C06104	23	Adipic acid	Bacteria	Proteobacteria	Alphaproteobacteria	Caulobacterales	Caulobacteraceae	Phenylobacterium	NA
ASV_178	No EcMF	C00042	23	Succinic acid	Bacteria	Proteobacteria	Alphaproteobacteria	Caulobacterales	Caulobacteraceae	Phenylobacterium	NA
ASV_178	No EcMF	C00183	-23	L-Valine	Bacteria	Proteobacteria	Alphaproteobacteria	Caulobacterales	Caulobacteraceae	Phenylobacterium	NA
ASV_178	No EcMF	C00025	2.55556	L-Glutamic acid	Bacteria	Proteobacteria	Alphaproteobacteria	Caulobacterales	Caulobacteraceae	Phenylobacterium	NA
ASV_178	No EcMF	C01879	-23	Pyroglutamic acid	Bacteria	Proteobacteria	Alphaproteobacteria	Caulobacterales	Caulobacteraceae	Phenylobacterium	NA
ASV_179	EcMF	C00037	26.4	Glycine	Bacteria	Proteobacteria	Alphaproteobacteria	Rhizobiales	Devosiaceae	Devosia	geojensis
ASV_179	EcMF	C06104	48	Adipic acid	Bacteria	Proteobacteria	Alphaproteobacteria	Rhizobiales	Devosiaceae	Devosia	geojensis
ASV_179	EcMF	C00122	48	Fumaric acid	Bacteria	Proteobacteria	Alphaproteobacteria	Rhizobiales	Devosiaceae	Devosia	geojensis
ASV_179	EcMF	C00042	96	Succinic acid	Bacteria	Proteobacteria	Alphaproteobacteria	Rhizobiales	Devosiaceae	Devosia	geojensis
ASV_179	EcMF	C00186	-96	L-Lactic acid	Bacteria	Proteobacteria	Alphaproteobacteria	Rhizobiales	Devosiaceae	Devosia	geojensis
ASV_179	EcMF	C00183	-48	L-Valine	Bacteria	Proteobacteria	Alphaproteobacteria	Rhizobiales	Devosiaceae	Devosia	geojensis
ASV_179	EcMF	C01879	48	Pyroglutamic acid	Bacteria	Proteobacteria	Alphaproteobacteria	Rhizobiales	Devosiaceae	Devosia	geojensis
ASV_179	EcMF	C00025	-44.8	L-Glutamic acid	Bacteria	Proteobacteria	Alphaproteobacteria	Rhizobiales	Devosiaceae	Devosia	geojensis
ASV_179	EcMF	C00249	64	Palmitic acid	Bacteria	Proteobacteria	Alphaproteobacteria	Rhizobiales	Devosiaceae	Devosia	geojensis
ASV_18	EcMF	C00122	61.7708	Fumaric acid	Bacteria	Proteobacteria	Gammaproteobacteria	Burkholderiales	Comamonadaceae	Paucibacter	NA
ASV_18	EcMF	C00042	82.3611	Succinic acid	Bacteria	Proteobacteria	Gammaproteobacteria	Burkholderiales	Comamonadaceae	Paucibacter	NA
ASV_18	EcMF	C00186	-98.8333	L-Lactic acid	Bacteria	Proteobacteria	Gammaproteobacteria	Burkholderiales	Comamonadaceae	Paucibacter	NA
ASV_18	EcMF	C06104	49.4167	Adipic acid	Bacteria	Proteobacteria	Gammaproteobacteria	Burkholderiales	Comamonadaceae	Paucibacter	NA
ASV_18	EcMF	C00025	-0.950321	L-Glutamic acid	Bacteria	Proteobacteria	Gammaproteobacteria	Burkholderiales	Comamonadaceae	Paucibacter	NA
ASV_18	EcMF	C00037	-10.9815	Glycine	Bacteria	Proteobacteria	Gammaproteobacteria	Burkholderiales	Comamonadaceae	Paucibacter	NA
ASV_18	EcMF	C00183	-49.4167	L-Valine	Bacteria	Proteobacteria	Gammaproteobacteria	Burkholderiales	Comamonadaceae	Paucibacter	NA
ASV_18	EcMF	C00249	49.4167	Palmitic acid	Bacteria	Proteobacteria	Gammaproteobacteria	Burkholderiales	Comamonadaceae	Paucibacter	NA
ASV_180	No EcMF	C01879	-5.5	Pyroglutamic acid	Bacteria	Planctomycetota	Planctomycetes	Gemmatales	Gemmataceae	Gemmata	NA
ASV_180	EcMF	C00186	-0.5	L-Lactic acid	Bacteria	Planctomycetota	Planctomycetes	Gemmatales	Gemmataceae	Gemmata	NA
ASV_180	EcMF	C01879	-0.5	Pyroglutamic acid	Bacteria	Planctomycetota	Planctomycetes	Gemmatales	Gemmataceae	Gemmata	NA
ASV_180	No EcMF	C00025	-1.14583	L-Glutamic acid	Bacteria	Planctomycetota	Planctomycetes	Gemmatales	Gemmataceae	Gemmata	NA
ASV_180	EcMF	C00122	0.5	Fumaric acid	Bacteria	Planctomycetota	Planctomycetes	Gemmatales	Gemmataceae	Gemmata	NA
ASV_180	No EcMF	C00249	5.5	Palmitic acid	Bacteria	Planctomycetota	Planctomycetes	Gemmatales	Gemmataceae	Gemmata	NA
ASV_180	No EcMF	C00042	6.875	Succinic acid	Bacteria	Planctomycetota	Planctomycetes	Gemmatales	Gemmataceae	Gemmata	NA
ASV_180	No EcMF	C00037	2.2	Glycine	Bacteria	Planctomycetota	Planctomycetes	Gemmatales	Gemmataceae	Gemmata	NA
ASV_180	EcMF	C00042	0.625	Succinic acid	Bacteria	Planctomycetota	Planctomycetes	Gemmatales	Gemmataceae	Gemmata	NA
ASV_180	EcMF	C00025	-0.104167	L-Glutamic acid	Bacteria	Planctomycetota	Planctomycetes	Gemmatales	Gemmataceae	Gemmata	NA
ASV_180	No EcMF	C00122	5.5	Fumaric acid	Bacteria	Planctomycetota	Planctomycetes	Gemmatales	Gemmataceae	Gemmata	NA
ASV_180	No EcMF	C00186	-5.5	L-Lactic acid	Bacteria	Planctomycetota	Planctomycetes	Gemmatales	Gemmataceae	Gemmata	NA
ASV_180	EcMF	C00249	0.5	Palmitic acid	Bacteria	Planctomycetota	Planctomycetes	Gemmatales	Gemmataceae	Gemmata	NA
ASV_180	No EcMF	C00183	-5.5	L-Valine	Bacteria	Planctomycetota	Planctomycetes	Gemmatales	Gemmataceae	Gemmata	NA
ASV_180	EcMF	C00183	-0.5	L-Valine	Bacteria	Planctomycetota	Planctomycetes	Gemmatales	Gemmataceae	Gemmata	NA
ASV_180	EcMF	C00037	0.2	Glycine	Bacteria	Planctomycetota	Planctomycetes	Gemmatales	Gemmataceae	Gemmata	NA
ASV_181	EcMF	C00122	6.42857	Fumaric acid	Bacteria	Proteobacteria	Alphaproteobacteria	Sphingomonadales	Sphingomonadaceae	Sphingomonas	turrisvirgatae
ASV_181	EcMF	C00183	-6.42857	L-Valine	Bacteria	Proteobacteria	Alphaproteobacteria	Sphingomonadales	Sphingomonadaceae	Sphingomonas	turrisvirgatae
ASV_181	EcMF	C00249	6.42857	Palmitic acid	Bacteria	Proteobacteria	Alphaproteobacteria	Sphingomonadales	Sphingomonadaceae	Sphingomonas	turrisvirgatae
ASV_181	EcMF	C00025	-1.02273	L-Glutamic acid	Bacteria	Proteobacteria	Alphaproteobacteria	Sphingomonadales	Sphingomonadaceae	Sphingomonas	turrisvirgatae
ASV_181	EcMF	C06104	6.42857	Adipic acid	Bacteria	Proteobacteria	Alphaproteobacteria	Sphingomonadales	Sphingomonadaceae	Sphingomonas	turrisvirgatae
ASV_181	EcMF	C00186	-6.42857	L-Lactic acid	Bacteria	Proteobacteria	Alphaproteobacteria	Sphingomonadales	Sphingomonadaceae	Sphingomonas	turrisvirgatae
ASV_181	EcMF	C01879	-6.42857	Pyroglutamic acid	Bacteria	Proteobacteria	Alphaproteobacteria	Sphingomonadales	Sphingomonadaceae	Sphingomonas	turrisvirgatae
ASV_181	EcMF	C00042	16.0714	Succinic acid	Bacteria	Proteobacteria	Alphaproteobacteria	Sphingomonadales	Sphingomonadaceae	Sphingomonas	turrisvirgatae
ASV_181	EcMF	C00037	-0.803571	Glycine	Bacteria	Proteobacteria	Alphaproteobacteria	Sphingomonadales	Sphingomonadaceae	Sphingomonas	turrisvirgatae
ASV_182	No EcMF	C00184	-10	Dihydroxyacetone	Bacteria	Actinobacteriota	Actinobacteria	Propionibacteriales	Nocardioidaceae	Nocardioides	NA
ASV_182	No EcMF	C00186	-10	L-Lactic acid	Bacteria	Actinobacteriota	Actinobacteria	Propionibacteriales	Nocardioidaceae	Nocardioides	NA
ASV_182	No EcMF	C00025	2.22222	L-Glutamic acid	Bacteria	Actinobacteriota	Actinobacteria	Propionibacteriales	Nocardioidaceae	Nocardioides	NA
ASV_182	No EcMF	C01879	10	Pyroglutamic acid	Bacteria	Actinobacteriota	Actinobacteria	Propionibacteriales	Nocardioidaceae	Nocardioides	NA
ASV_182	No EcMF	C00037	1.51515	Glycine	Bacteria	Actinobacteriota	Actinobacteria	Propionibacteriales	Nocardioidaceae	Nocardioides	NA
ASV_182	No EcMF	C00183	-10	L-Valine	Bacteria	Actinobacteriota	Actinobacteria	Propionibacteriales	Nocardioidaceae	Nocardioides	NA
ASV_182	No EcMF	C00249	10	Palmitic acid	Bacteria	Actinobacteriota	Actinobacteria	Propionibacteriales	Nocardioidaceae	Nocardioides	NA
ASV_182	No EcMF	C00122	10	Fumaric acid	Bacteria	Actinobacteriota	Actinobacteria	Propionibacteriales	Nocardioidaceae	Nocardioides	NA
ASV_182	No EcMF	C00042	10	Succinic acid	Bacteria	Actinobacteriota	Actinobacteria	Propionibacteriales	Nocardioidaceae	Nocardioides	NA
ASV_183	No EcMF	C00122	10.3333	Fumaric acid	Bacteria	Actinobacteriota	Actinobacteria	Propionibacteriales	Nocardioidaceae	Nocardioides	NA
ASV_183	No EcMF	C00183	-10.3333	L-Valine	Bacteria	Actinobacteriota	Actinobacteria	Propionibacteriales	Nocardioidaceae	Nocardioides	NA
ASV_183	No EcMF	C00025	2.2963	L-Glutamic acid	Bacteria	Actinobacteriota	Actinobacteria	Propionibacteriales	Nocardioidaceae	Nocardioides	NA
ASV_183	No EcMF	C00042	13.7778	Succinic acid	Bacteria	Actinobacteriota	Actinobacteria	Propionibacteriales	Nocardioidaceae	Nocardioides	NA
ASV_183	No EcMF	C00037	4.22727	Glycine	Bacteria	Actinobacteriota	Actinobacteria	Propionibacteriales	Nocardioidaceae	Nocardioides	NA
ASV_183	No EcMF	C00186	-10.3333	L-Lactic acid	Bacteria	Actinobacteriota	Actinobacteria	Propionibacteriales	Nocardioidaceae	Nocardioides	NA
ASV_183	No EcMF	C00249	10.3333	Palmitic acid	Bacteria	Actinobacteriota	Actinobacteria	Propionibacteriales	Nocardioidaceae	Nocardioides	NA
ASV_184	EcMF	C00184	-4.55556	Dihydroxyacetone	Bacteria	Proteobacteria	Alphaproteobacteria	Rhizobiales	Xanthobacteraceae	Pseudorhodoplanes	NA
ASV_184	EcMF	C00188	4.55556	L-Threonine	Bacteria	Proteobacteria	Alphaproteobacteria	Rhizobiales	Xanthobacteraceae	Pseudorhodoplanes	NA
ASV_184	No EcMF	C00025	-1.41667	L-Glutamic acid	Bacteria	Proteobacteria	Alphaproteobacteria	Rhizobiales	Xanthobacteraceae	Pseudorhodoplanes	NA
ASV_184	EcMF	C00122	4.55556	Fumaric acid	Bacteria	Proteobacteria	Alphaproteobacteria	Rhizobiales	Xanthobacteraceae	Pseudorhodoplanes	NA
ASV_184	No EcMF	C00037	-0.375	Glycine	Bacteria	Proteobacteria	Alphaproteobacteria	Rhizobiales	Xanthobacteraceae	Pseudorhodoplanes	NA
ASV_184	No EcMF	C00122	1	Fumaric acid	Bacteria	Proteobacteria	Alphaproteobacteria	Rhizobiales	Xanthobacteraceae	Pseudorhodoplanes	NA
ASV_184	EcMF	C00183	-4.55556	L-Valine	Bacteria	Proteobacteria	Alphaproteobacteria	Rhizobiales	Xanthobacteraceae	Pseudorhodoplanes	NA
ASV_184	No EcMF	C00184	-1	Dihydroxyacetone	Bacteria	Proteobacteria	Alphaproteobacteria	Rhizobiales	Xanthobacteraceae	Pseudorhodoplanes	NA
ASV_184	EcMF	C00042	9.11111	Succinic acid	Bacteria	Proteobacteria	Alphaproteobacteria	Rhizobiales	Xanthobacteraceae	Pseudorhodoplanes	NA
ASV_184	EcMF	C00037	-1.70833	Glycine	Bacteria	Proteobacteria	Alphaproteobacteria	Rhizobiales	Xanthobacteraceae	Pseudorhodoplanes	NA
ASV_184	No EcMF	C00188	1	L-Threonine	Bacteria	Proteobacteria	Alphaproteobacteria	Rhizobiales	Xanthobacteraceae	Pseudorhodoplanes	NA
ASV_184	No EcMF	C00183	-1	L-Valine	Bacteria	Proteobacteria	Alphaproteobacteria	Rhizobiales	Xanthobacteraceae	Pseudorhodoplanes	NA
ASV_184	EcMF	C00025	-6.4537	L-Glutamic acid	Bacteria	Proteobacteria	Alphaproteobacteria	Rhizobiales	Xanthobacteraceae	Pseudorhodoplanes	NA
ASV_184	No EcMF	C00042	2	Succinic acid	Bacteria	Proteobacteria	Alphaproteobacteria	Rhizobiales	Xanthobacteraceae	Pseudorhodoplanes	NA
ASV_185	No EcMF	C00249	8	Palmitic acid	Bacteria	Proteobacteria	Alphaproteobacteria	Sphingomonadales	Sphingomonadaceae	Novosphingobium	NA
ASV_185	EcMF	C00025	-6.64286	L-Glutamic acid	Bacteria	Proteobacteria	Alphaproteobacteria	Sphingomonadales	Sphingomonadaceae	Novosphingobium	NA
ASV_185	EcMF	C00037	-36.1667	Glycine	Bacteria	Proteobacteria	Alphaproteobacteria	Sphingomonadales	Sphingomonadaceae	Novosphingobium	NA
ASV_185	EcMF	C00122	31	Fumaric acid	Bacteria	Proteobacteria	Alphaproteobacteria	Sphingomonadales	Sphingomonadaceae	Novosphingobium	NA
ASV_185	EcMF	C00042	31	Succinic acid	Bacteria	Proteobacteria	Alphaproteobacteria	Sphingomonadales	Sphingomonadaceae	Novosphingobium	NA
ASV_185	No EcMF	C00025	-1.71429	L-Glutamic acid	Bacteria	Proteobacteria	Alphaproteobacteria	Sphingomonadales	Sphingomonadaceae	Novosphingobium	NA
ASV_185	No EcMF	C00122	8	Fumaric acid	Bacteria	Proteobacteria	Alphaproteobacteria	Sphingomonadales	Sphingomonadaceae	Novosphingobium	NA
ASV_185	EcMF	C00249	31	Palmitic acid	Bacteria	Proteobacteria	Alphaproteobacteria	Sphingomonadales	Sphingomonadaceae	Novosphingobium	NA
ASV_185	No EcMF	C00037	-9.33333	Glycine	Bacteria	Proteobacteria	Alphaproteobacteria	Sphingomonadales	Sphingomonadaceae	Novosphingobium	NA
ASV_185	EcMF	C00183	-31	L-Valine	Bacteria	Proteobacteria	Alphaproteobacteria	Sphingomonadales	Sphingomonadaceae	Novosphingobium	NA
ASV_185	No EcMF	C00042	8	Succinic acid	Bacteria	Proteobacteria	Alphaproteobacteria	Sphingomonadales	Sphingomonadaceae	Novosphingobium	NA
ASV_185	No EcMF	C00183	-8	L-Valine	Bacteria	Proteobacteria	Alphaproteobacteria	Sphingomonadales	Sphingomonadaceae	Novosphingobium	NA
ASV_186	No EcMF	C00025	1.04167	L-Glutamic acid	Bacteria	Actinobacteriota	Actinobacteria	Frankiales	Geodermatophilaceae	Blastococcus	NA
ASV_186	EcMF	C01384	2	Maleic acid	Bacteria	Actinobacteriota	Actinobacteria	Frankiales	Geodermatophilaceae	Blastococcus	NA
ASV_186	No EcMF	C00037	-1.38889	Glycine	Bacteria	Actinobacteriota	Actinobacteria	Frankiales	Geodermatophilaceae	Blastococcus	NA
ASV_186	EcMF	C00025	0.333333	L-Glutamic acid	Bacteria	Actinobacteriota	Actinobacteria	Frankiales	Geodermatophilaceae	Blastococcus	NA
ASV_186	No EcMF	C00183	-6.25	L-Valine	Bacteria	Actinobacteriota	Actinobacteria	Frankiales	Geodermatophilaceae	Blastococcus	NA
ASV_186	No EcMF	C00042	10.4167	Succinic acid	Bacteria	Actinobacteriota	Actinobacteria	Frankiales	Geodermatophilaceae	Blastococcus	NA
ASV_186	EcMF	C00183	-2	L-Valine	Bacteria	Actinobacteriota	Actinobacteria	Frankiales	Geodermatophilaceae	Blastococcus	NA
ASV_186	EcMF	C06104	2	Adipic acid	Bacteria	Actinobacteriota	Actinobacteria	Frankiales	Geodermatophilaceae	Blastococcus	NA
ASV_186	EcMF	C00122	2.5	Fumaric acid	Bacteria	Actinobacteriota	Actinobacteria	Frankiales	Geodermatophilaceae	Blastococcus	NA
ASV_186	No EcMF	C00186	-12.5	L-Lactic acid	Bacteria	Actinobacteriota	Actinobacteria	Frankiales	Geodermatophilaceae	Blastococcus	NA
ASV_186	No EcMF	C01384	6.25	Maleic acid	Bacteria	Actinobacteriota	Actinobacteria	Frankiales	Geodermatophilaceae	Blastococcus	NA
ASV_186	No EcMF	C00249	6.25	Palmitic acid	Bacteria	Actinobacteriota	Actinobacteria	Frankiales	Geodermatophilaceae	Blastococcus	NA
ASV_186	EcMF	C00249	2	Palmitic acid	Bacteria	Actinobacteriota	Actinobacteria	Frankiales	Geodermatophilaceae	Blastococcus	NA
ASV_186	No EcMF	C06104	6.25	Adipic acid	Bacteria	Actinobacteriota	Actinobacteria	Frankiales	Geodermatophilaceae	Blastococcus	NA
ASV_186	EcMF	C00037	-0.444444	Glycine	Bacteria	Actinobacteriota	Actinobacteria	Frankiales	Geodermatophilaceae	Blastococcus	NA
ASV_186	No EcMF	C00122	7.8125	Fumaric acid	Bacteria	Actinobacteriota	Actinobacteria	Frankiales	Geodermatophilaceae	Blastococcus	NA
ASV_186	EcMF	C00042	3.33333	Succinic acid	Bacteria	Actinobacteriota	Actinobacteria	Frankiales	Geodermatophilaceae	Blastococcus	NA
ASV_186	EcMF	C00186	-4	L-Lactic acid	Bacteria	Actinobacteriota	Actinobacteria	Frankiales	Geodermatophilaceae	Blastococcus	NA
ASV_187	No EcMF	C00249	1.66667	Palmitic acid	Bacteria	Planctomycetota	Planctomycetes	Pirellulales	Pirellulaceae	Pir4 lineage	NA
ASV_187	No EcMF	C00186	-1.66667	L-Lactic acid	Bacteria	Planctomycetota	Planctomycetes	Pirellulales	Pirellulaceae	Pir4 lineage	NA
ASV_187	No EcMF	C00183	-1.66667	L-Valine	Bacteria	Planctomycetota	Planctomycetes	Pirellulales	Pirellulaceae	Pir4 lineage	NA
ASV_187	No EcMF	C00122	1.66667	Fumaric acid	Bacteria	Planctomycetota	Planctomycetes	Pirellulales	Pirellulaceae	Pir4 lineage	NA
ASV_187	No EcMF	C00042	2.5	Succinic acid	Bacteria	Planctomycetota	Planctomycetes	Pirellulales	Pirellulaceae	Pir4 lineage	NA
ASV_187	No EcMF	C00037	0.388889	Glycine	Bacteria	Planctomycetota	Planctomycetes	Pirellulales	Pirellulaceae	Pir4 lineage	NA
ASV_187	EcMF	C00249	3.1	Palmitic acid	Bacteria	Planctomycetota	Planctomycetes	Pirellulales	Pirellulaceae	Pir4 lineage	NA
ASV_187	EcMF	C00122	3.1	Fumaric acid	Bacteria	Planctomycetota	Planctomycetes	Pirellulales	Pirellulaceae	Pir4 lineage	NA
ASV_187	EcMF	C00037	0.723333	Glycine	Bacteria	Planctomycetota	Planctomycetes	Pirellulales	Pirellulaceae	Pir4 lineage	NA
ASV_187	No EcMF	C00025	-2.01389	L-Glutamic acid	Bacteria	Planctomycetota	Planctomycetes	Pirellulales	Pirellulaceae	Pir4 lineage	NA
ASV_187	EcMF	C00183	-3.1	L-Valine	Bacteria	Planctomycetota	Planctomycetes	Pirellulales	Pirellulaceae	Pir4 lineage	NA
ASV_187	EcMF	C00186	-3.1	L-Lactic acid	Bacteria	Planctomycetota	Planctomycetes	Pirellulales	Pirellulaceae	Pir4 lineage	NA
ASV_187	EcMF	C00042	4.65	Succinic acid	Bacteria	Planctomycetota	Planctomycetes	Pirellulales	Pirellulaceae	Pir4 lineage	NA
ASV_187	EcMF	C00025	-3.74583	L-Glutamic acid	Bacteria	Planctomycetota	Planctomycetes	Pirellulales	Pirellulaceae	Pir4 lineage	NA
ASV_188	No EcMF	C00122	5.66667	Fumaric acid	Bacteria	Armatimonadota	Fimbriimonadia	Fimbriimonadales	Fimbriimonadaceae	Fimbriimonas	NA
ASV_188	No EcMF	C00186	-5.66667	L-Lactic acid	Bacteria	Armatimonadota	Fimbriimonadia	Fimbriimonadales	Fimbriimonadaceae	Fimbriimonas	NA
ASV_188	EcMF	C00042	3.75	Succinic acid	Bacteria	Armatimonadota	Fimbriimonadia	Fimbriimonadales	Fimbriimonadaceae	Fimbriimonas	NA
ASV_188	No EcMF	C01606	-5.66667	Phthalic acid	Bacteria	Armatimonadota	Fimbriimonadia	Fimbriimonadales	Fimbriimonadaceae	Fimbriimonas	NA
ASV_188	No EcMF	C00042	8.5	Succinic acid	Bacteria	Armatimonadota	Fimbriimonadia	Fimbriimonadales	Fimbriimonadaceae	Fimbriimonas	NA
ASV_188	EcMF	C01606	-2.5	Phthalic acid	Bacteria	Armatimonadota	Fimbriimonadia	Fimbriimonadales	Fimbriimonadaceae	Fimbriimonas	NA
ASV_188	No EcMF	C01879	-5.66667	Pyroglutamic acid	Bacteria	Armatimonadota	Fimbriimonadia	Fimbriimonadales	Fimbriimonadaceae	Fimbriimonas	NA
ASV_188	EcMF	C00025	-1.04167	L-Glutamic acid	Bacteria	Armatimonadota	Fimbriimonadia	Fimbriimonadales	Fimbriimonadaceae	Fimbriimonas	NA
ASV_188	No EcMF	C00183	-5.66667	L-Valine	Bacteria	Armatimonadota	Fimbriimonadia	Fimbriimonadales	Fimbriimonadaceae	Fimbriimonas	NA
ASV_188	EcMF	C00183	-2.5	L-Valine	Bacteria	Armatimonadota	Fimbriimonadia	Fimbriimonadales	Fimbriimonadaceae	Fimbriimonas	NA
ASV_188	EcMF	C00122	2.5	Fumaric acid	Bacteria	Armatimonadota	Fimbriimonadia	Fimbriimonadales	Fimbriimonadaceae	Fimbriimonas	NA
ASV_188	EcMF	C00249	7.5	Palmitic acid	Bacteria	Armatimonadota	Fimbriimonadia	Fimbriimonadales	Fimbriimonadaceae	Fimbriimonas	NA
ASV_188	No EcMF	C00037	-0.472222	Glycine	Bacteria	Armatimonadota	Fimbriimonadia	Fimbriimonadales	Fimbriimonadaceae	Fimbriimonas	NA
ASV_188	EcMF	C00188	2.5	L-Threonine	Bacteria	Armatimonadota	Fimbriimonadia	Fimbriimonadales	Fimbriimonadaceae	Fimbriimonas	NA
ASV_188	EcMF	C00037	-0.208333	Glycine	Bacteria	Armatimonadota	Fimbriimonadia	Fimbriimonadales	Fimbriimonadaceae	Fimbriimonas	NA
ASV_188	No EcMF	C00249	17	Palmitic acid	Bacteria	Armatimonadota	Fimbriimonadia	Fimbriimonadales	Fimbriimonadaceae	Fimbriimonas	NA
ASV_188	No EcMF	C00025	-2.36111	L-Glutamic acid	Bacteria	Armatimonadota	Fimbriimonadia	Fimbriimonadales	Fimbriimonadaceae	Fimbriimonas	NA
ASV_188	EcMF	C00186	-2.5	L-Lactic acid	Bacteria	Armatimonadota	Fimbriimonadia	Fimbriimonadales	Fimbriimonadaceae	Fimbriimonas	NA
ASV_188	No EcMF	C00188	5.66667	L-Threonine	Bacteria	Armatimonadota	Fimbriimonadia	Fimbriimonadales	Fimbriimonadaceae	Fimbriimonas	NA
ASV_188	EcMF	C01879	-2.5	Pyroglutamic acid	Bacteria	Armatimonadota	Fimbriimonadia	Fimbriimonadales	Fimbriimonadaceae	Fimbriimonas	NA
ASV_189	EcMF	C00249	7.5	Palmitic acid	Bacteria	Bacteroidota	Bacteroidia	Cytophagales	Hymenobacteraceae	Adhaeribacter	NA
ASV_189	EcMF	C00025	0.833333	L-Glutamic acid	Bacteria	Bacteroidota	Bacteroidia	Cytophagales	Hymenobacteraceae	Adhaeribacter	NA
ASV_189	EcMF	C00183	-7.5	L-Valine	Bacteria	Bacteroidota	Bacteroidia	Cytophagales	Hymenobacteraceae	Adhaeribacter	NA
ASV_189	EcMF	C00037	-1.25	Glycine	Bacteria	Bacteroidota	Bacteroidia	Cytophagales	Hymenobacteraceae	Adhaeribacter	NA
ASV_189	EcMF	C01879	-7.5	Pyroglutamic acid	Bacteria	Bacteroidota	Bacteroidia	Cytophagales	Hymenobacteraceae	Adhaeribacter	NA
ASV_189	EcMF	C00122	7.5	Fumaric acid	Bacteria	Bacteroidota	Bacteroidia	Cytophagales	Hymenobacteraceae	Adhaeribacter	NA
ASV_189	EcMF	C00042	7.5	Succinic acid	Bacteria	Bacteroidota	Bacteroidia	Cytophagales	Hymenobacteraceae	Adhaeribacter	NA
ASV_19	No EcMF	C00184	-173	Dihydroxyacetone	Bacteria	Proteobacteria	Alphaproteobacteria	Caulobacterales	Caulobacteraceae	Brevundimonas	NA
ASV_19	No EcMF	C00037	138.4	Glycine	Bacteria	Proteobacteria	Alphaproteobacteria	Caulobacterales	Caulobacteraceae	Brevundimonas	NA
ASV_19	No EcMF	C00183	-173	L-Valine	Bacteria	Proteobacteria	Alphaproteobacteria	Caulobacterales	Caulobacteraceae	Brevundimonas	NA
ASV_19	No EcMF	C00122	173	Fumaric acid	Bacteria	Proteobacteria	Alphaproteobacteria	Caulobacterales	Caulobacteraceae	Brevundimonas	NA
ASV_19	No EcMF	C00249	173	Palmitic acid	Bacteria	Proteobacteria	Alphaproteobacteria	Caulobacterales	Caulobacteraceae	Brevundimonas	NA
ASV_19	No EcMF	C00042	259.5	Succinic acid	Bacteria	Proteobacteria	Alphaproteobacteria	Caulobacterales	Caulobacteraceae	Brevundimonas	NA
ASV_190	No EcMF	C00122	3	Fumaric acid	Bacteria	Proteobacteria	Alphaproteobacteria	Ferrovibrionales	Ferrovibrionaceae	Ferrovibrio	NA
ASV_190	No EcMF	C00249	6	Palmitic acid	Bacteria	Proteobacteria	Alphaproteobacteria	Ferrovibrionales	Ferrovibrionaceae	Ferrovibrio	NA
ASV_190	No EcMF	C00037	1.875	Glycine	Bacteria	Proteobacteria	Alphaproteobacteria	Ferrovibrionales	Ferrovibrionaceae	Ferrovibrio	NA
ASV_190	EcMF	C00042	13.3333	Succinic acid	Bacteria	Proteobacteria	Alphaproteobacteria	Ferrovibrionales	Ferrovibrionaceae	Ferrovibrio	NA
ASV_190	No EcMF	C00042	7.5	Succinic acid	Bacteria	Proteobacteria	Alphaproteobacteria	Ferrovibrionales	Ferrovibrionaceae	Ferrovibrio	NA
ASV_190	EcMF	C00037	3.33333	Glycine	Bacteria	Proteobacteria	Alphaproteobacteria	Ferrovibrionales	Ferrovibrionaceae	Ferrovibrio	NA
ASV_190	EcMF	C00183	-5.33333	L-Valine	Bacteria	Proteobacteria	Alphaproteobacteria	Ferrovibrionales	Ferrovibrionaceae	Ferrovibrio	NA
ASV_190	No EcMF	C00186	-3	L-Lactic acid	Bacteria	Proteobacteria	Alphaproteobacteria	Ferrovibrionales	Ferrovibrionaceae	Ferrovibrio	NA
ASV_190	No EcMF	C01879	-3	Pyroglutamic acid	Bacteria	Proteobacteria	Alphaproteobacteria	Ferrovibrionales	Ferrovibrionaceae	Ferrovibrio	NA
ASV_190	No EcMF	C00183	-3	L-Valine	Bacteria	Proteobacteria	Alphaproteobacteria	Ferrovibrionales	Ferrovibrionaceae	Ferrovibrio	NA
ASV_190	EcMF	C01879	-5.33333	Pyroglutamic acid	Bacteria	Proteobacteria	Alphaproteobacteria	Ferrovibrionales	Ferrovibrionaceae	Ferrovibrio	NA
ASV_190	EcMF	C00025	-5.33333	L-Glutamic acid	Bacteria	Proteobacteria	Alphaproteobacteria	Ferrovibrionales	Ferrovibrionaceae	Ferrovibrio	NA
ASV_190	EcMF	C00186	-5.33333	L-Lactic acid	Bacteria	Proteobacteria	Alphaproteobacteria	Ferrovibrionales	Ferrovibrionaceae	Ferrovibrio	NA
ASV_190	No EcMF	C00025	-3	L-Glutamic acid	Bacteria	Proteobacteria	Alphaproteobacteria	Ferrovibrionales	Ferrovibrionaceae	Ferrovibrio	NA
ASV_190	EcMF	C00188	5.33333	L-Threonine	Bacteria	Proteobacteria	Alphaproteobacteria	Ferrovibrionales	Ferrovibrionaceae	Ferrovibrio	NA
ASV_190	EcMF	C00249	10.6667	Palmitic acid	Bacteria	Proteobacteria	Alphaproteobacteria	Ferrovibrionales	Ferrovibrionaceae	Ferrovibrio	NA
ASV_190	No EcMF	C00188	3	L-Threonine	Bacteria	Proteobacteria	Alphaproteobacteria	Ferrovibrionales	Ferrovibrionaceae	Ferrovibrio	NA
ASV_190	EcMF	C00122	5.33333	Fumaric acid	Bacteria	Proteobacteria	Alphaproteobacteria	Ferrovibrionales	Ferrovibrionaceae	Ferrovibrio	NA
ASV_191	EcMF	C00122	8.8	Fumaric acid	Bacteria	Proteobacteria	Alphaproteobacteria	Rhizobiales	Devosiaceae	Devosia	NA
ASV_191	EcMF	C06104	8.8	Adipic acid	Bacteria	Proteobacteria	Alphaproteobacteria	Rhizobiales	Devosiaceae	Devosia	NA
ASV_191	EcMF	C00042	8.8	Succinic acid	Bacteria	Proteobacteria	Alphaproteobacteria	Rhizobiales	Devosiaceae	Devosia	NA
ASV_191	EcMF	C00183	-8.8	L-Valine	Bacteria	Proteobacteria	Alphaproteobacteria	Rhizobiales	Devosiaceae	Devosia	NA
ASV_192	EcMF	C00186	-0.5	L-Lactic acid	Bacteria	Proteobacteria	Gammaproteobacteria	Burkholderiales	Comamonadaceae	Azohydromonas	NA
ASV_192	No EcMF	C00037	1.575	Glycine	Bacteria	Proteobacteria	Gammaproteobacteria	Burkholderiales	Comamonadaceae	Azohydromonas	NA
ASV_192	EcMF	C00122	0.5	Fumaric acid	Bacteria	Proteobacteria	Gammaproteobacteria	Burkholderiales	Comamonadaceae	Azohydromonas	NA
ASV_192	EcMF	C00249	0.5	Palmitic acid	Bacteria	Proteobacteria	Gammaproteobacteria	Burkholderiales	Comamonadaceae	Azohydromonas	NA
ASV_192	No EcMF	C00186	-10.5	L-Lactic acid	Bacteria	Proteobacteria	Gammaproteobacteria	Burkholderiales	Comamonadaceae	Azohydromonas	NA
ASV_192	EcMF	C01879	0.5	Pyroglutamic acid	Bacteria	Proteobacteria	Gammaproteobacteria	Burkholderiales	Comamonadaceae	Azohydromonas	NA
ASV_192	No EcMF	C01879	10.5	Pyroglutamic acid	Bacteria	Proteobacteria	Gammaproteobacteria	Burkholderiales	Comamonadaceae	Azohydromonas	NA
ASV_192	EcMF	C00037	0.075	Glycine	Bacteria	Proteobacteria	Gammaproteobacteria	Burkholderiales	Comamonadaceae	Azohydromonas	NA
ASV_192	No EcMF	C00249	10.5	Palmitic acid	Bacteria	Proteobacteria	Gammaproteobacteria	Burkholderiales	Comamonadaceae	Azohydromonas	NA
ASV_192	EcMF	C00025	-0.190476	L-Glutamic acid	Bacteria	Proteobacteria	Gammaproteobacteria	Burkholderiales	Comamonadaceae	Azohydromonas	NA
ASV_192	No EcMF	C00025	-4	L-Glutamic acid	Bacteria	Proteobacteria	Gammaproteobacteria	Burkholderiales	Comamonadaceae	Azohydromonas	NA
ASV_192	No EcMF	C00122	10.5	Fumaric acid	Bacteria	Proteobacteria	Gammaproteobacteria	Burkholderiales	Comamonadaceae	Azohydromonas	NA
ASV_192	EcMF	C00183	-0.5	L-Valine	Bacteria	Proteobacteria	Gammaproteobacteria	Burkholderiales	Comamonadaceae	Azohydromonas	NA
ASV_192	EcMF	C00042	0.75	Succinic acid	Bacteria	Proteobacteria	Gammaproteobacteria	Burkholderiales	Comamonadaceae	Azohydromonas	NA
ASV_192	No EcMF	C00042	15.75	Succinic acid	Bacteria	Proteobacteria	Gammaproteobacteria	Burkholderiales	Comamonadaceae	Azohydromonas	NA
ASV_192	No EcMF	C00183	-10.5	L-Valine	Bacteria	Proteobacteria	Gammaproteobacteria	Burkholderiales	Comamonadaceae	Azohydromonas	NA
ASV_193	EcMF	C00122	14.3333	Fumaric acid	Bacteria	Bacteroidota	Bacteroidia	Chitinophagales	Chitinophagaceae	Edaphobaculum	NA
ASV_193	EcMF	C00042	14.3333	Succinic acid	Bacteria	Bacteroidota	Bacteroidia	Chitinophagales	Chitinophagaceae	Edaphobaculum	NA
ASV_193	EcMF	C00183	-14.3333	L-Valine	Bacteria	Bacteroidota	Bacteroidia	Chitinophagales	Chitinophagaceae	Edaphobaculum	NA
ASV_193	EcMF	C06104	14.3333	Adipic acid	Bacteria	Bacteroidota	Bacteroidia	Chitinophagales	Chitinophagaceae	Edaphobaculum	NA
ASV_194	EcMF	C01879	-6.14286	Pyroglutamic acid	Bacteria	Verrucomicrobiota	Verrucomicrobiae	Opitutales	Opitutaceae	IMCC26134	NA
ASV_194	EcMF	C00122	6.14286	Fumaric acid	Bacteria	Verrucomicrobiota	Verrucomicrobiae	Opitutales	Opitutaceae	IMCC26134	NA
ASV_194	EcMF	C00042	6.14286	Succinic acid	Bacteria	Verrucomicrobiota	Verrucomicrobiae	Opitutales	Opitutaceae	IMCC26134	NA
ASV_194	EcMF	C00025	0.68254	L-Glutamic acid	Bacteria	Verrucomicrobiota	Verrucomicrobiae	Opitutales	Opitutaceae	IMCC26134	NA
ASV_194	EcMF	C06104	6.14286	Adipic acid	Bacteria	Verrucomicrobiota	Verrucomicrobiae	Opitutales	Opitutaceae	IMCC26134	NA
ASV_194	EcMF	C00183	-6.14286	L-Valine	Bacteria	Verrucomicrobiota	Verrucomicrobiae	Opitutales	Opitutaceae	IMCC26134	NA
ASV_196	No EcMF	C01879	-6.33333	Pyroglutamic acid	Bacteria	Proteobacteria	Alphaproteobacteria	Sphingomonadales	Sphingomonadaceae	Sphingomonas	NA
ASV_196	No EcMF	C00037	3.51852	Glycine	Bacteria	Proteobacteria	Alphaproteobacteria	Sphingomonadales	Sphingomonadaceae	Sphingomonas	NA
ASV_196	No EcMF	C00184	-6.33333	Dihydroxyacetone	Bacteria	Proteobacteria	Alphaproteobacteria	Sphingomonadales	Sphingomonadaceae	Sphingomonas	NA
ASV_196	No EcMF	C00042	10.5556	Succinic acid	Bacteria	Proteobacteria	Alphaproteobacteria	Sphingomonadales	Sphingomonadaceae	Sphingomonas	NA
ASV_196	No EcMF	C00183	-12.6667	L-Valine	Bacteria	Proteobacteria	Alphaproteobacteria	Sphingomonadales	Sphingomonadaceae	Sphingomonas	NA
ASV_196	No EcMF	C00122	6.33333	Fumaric acid	Bacteria	Proteobacteria	Alphaproteobacteria	Sphingomonadales	Sphingomonadaceae	Sphingomonas	NA
ASV_196	No EcMF	C00249	6.33333	Palmitic acid	Bacteria	Proteobacteria	Alphaproteobacteria	Sphingomonadales	Sphingomonadaceae	Sphingomonas	NA
ASV_196	No EcMF	C00025	-4.75	L-Glutamic acid	Bacteria	Proteobacteria	Alphaproteobacteria	Sphingomonadales	Sphingomonadaceae	Sphingomonas	NA
ASV_196	No EcMF	C00188	6.33333	L-Threonine	Bacteria	Proteobacteria	Alphaproteobacteria	Sphingomonadales	Sphingomonadaceae	Sphingomonas	NA
ASV_197	EcMF	C00183	-6.5	L-Valine	Bacteria	Firmicutes	Bacilli	Bacillales	Planococcaceae	Planococcus	NA
ASV_197	EcMF	C00186	-6.5	L-Lactic acid	Bacteria	Firmicutes	Bacilli	Bacillales	Planococcaceae	Planococcus	NA
ASV_197	EcMF	C00249	6.5	Palmitic acid	Bacteria	Firmicutes	Bacilli	Bacillales	Planococcaceae	Planococcus	NA
ASV_197	EcMF	C00037	2.6	Glycine	Bacteria	Firmicutes	Bacilli	Bacillales	Planococcaceae	Planococcus	NA
ASV_197	EcMF	C00025	-2.16667	L-Glutamic acid	Bacteria	Firmicutes	Bacilli	Bacillales	Planococcaceae	Planococcus	NA
ASV_197	EcMF	C00122	6.5	Fumaric acid	Bacteria	Firmicutes	Bacilli	Bacillales	Planococcaceae	Planococcus	NA
ASV_197	EcMF	C00042	8.66667	Succinic acid	Bacteria	Firmicutes	Bacilli	Bacillales	Planococcaceae	Planococcus	NA
ASV_198	No EcMF	C00025	-16.0556	L-Glutamic acid	Bacteria	Verrucomicrobiota	Verrucomicrobiae	Opitutales	Opitutaceae	Opitutus	NA
ASV_198	No EcMF	C00037	-4.25	Glycine	Bacteria	Verrucomicrobiota	Verrucomicrobiae	Opitutales	Opitutaceae	Opitutus	NA
ASV_198	No EcMF	C00042	22.6667	Succinic acid	Bacteria	Verrucomicrobiota	Verrucomicrobiae	Opitutales	Opitutaceae	Opitutus	NA
ASV_198	No EcMF	C00122	11.3333	Fumaric acid	Bacteria	Verrucomicrobiota	Verrucomicrobiae	Opitutales	Opitutaceae	Opitutus	NA
ASV_198	No EcMF	C00184	-11.3333	Dihydroxyacetone	Bacteria	Verrucomicrobiota	Verrucomicrobiae	Opitutales	Opitutaceae	Opitutus	NA
ASV_198	No EcMF	C00183	-11.3333	L-Valine	Bacteria	Verrucomicrobiota	Verrucomicrobiae	Opitutales	Opitutaceae	Opitutus	NA
ASV_198	No EcMF	C00188	11.3333	L-Threonine	Bacteria	Verrucomicrobiota	Verrucomicrobiae	Opitutales	Opitutaceae	Opitutus	NA
ASV_199	EcMF	C00186	-2	L-Lactic acid	Bacteria	Proteobacteria	Alphaproteobacteria	Sphingomonadales	Sphingomonadaceae	Novosphingobium	NA
ASV_199	EcMF	C00037	0.4	Glycine	Bacteria	Proteobacteria	Alphaproteobacteria	Sphingomonadales	Sphingomonadaceae	Novosphingobium	NA
ASV_199	No EcMF	C00249	7	Palmitic acid	Bacteria	Proteobacteria	Alphaproteobacteria	Sphingomonadales	Sphingomonadaceae	Novosphingobium	NA
ASV_199	EcMF	C00183	-2	L-Valine	Bacteria	Proteobacteria	Alphaproteobacteria	Sphingomonadales	Sphingomonadaceae	Novosphingobium	NA
ASV_199	EcMF	C00122	2	Fumaric acid	Bacteria	Proteobacteria	Alphaproteobacteria	Sphingomonadales	Sphingomonadaceae	Novosphingobium	NA
ASV_199	EcMF	C00025	0.133333	L-Glutamic acid	Bacteria	Proteobacteria	Alphaproteobacteria	Sphingomonadales	Sphingomonadaceae	Novosphingobium	NA
ASV_199	EcMF	C00042	3.33333	Succinic acid	Bacteria	Proteobacteria	Alphaproteobacteria	Sphingomonadales	Sphingomonadaceae	Novosphingobium	NA
ASV_199	No EcMF	C00037	1.4	Glycine	Bacteria	Proteobacteria	Alphaproteobacteria	Sphingomonadales	Sphingomonadaceae	Novosphingobium	NA
ASV_199	No EcMF	C00183	-7	L-Valine	Bacteria	Proteobacteria	Alphaproteobacteria	Sphingomonadales	Sphingomonadaceae	Novosphingobium	NA
ASV_199	EcMF	C00249	2	Palmitic acid	Bacteria	Proteobacteria	Alphaproteobacteria	Sphingomonadales	Sphingomonadaceae	Novosphingobium	NA
ASV_199	No EcMF	C00186	-7	L-Lactic acid	Bacteria	Proteobacteria	Alphaproteobacteria	Sphingomonadales	Sphingomonadaceae	Novosphingobium	NA
ASV_199	No EcMF	C00025	0.466667	L-Glutamic acid	Bacteria	Proteobacteria	Alphaproteobacteria	Sphingomonadales	Sphingomonadaceae	Novosphingobium	NA
ASV_199	No EcMF	C00042	11.6667	Succinic acid	Bacteria	Proteobacteria	Alphaproteobacteria	Sphingomonadales	Sphingomonadaceae	Novosphingobium	NA
ASV_199	No EcMF	C00122	7	Fumaric acid	Bacteria	Proteobacteria	Alphaproteobacteria	Sphingomonadales	Sphingomonadaceae	Novosphingobium	NA
ASV_2	No EcMF	C06104	40.2857	Adipic acid	Bacteria	Proteobacteria	Alphaproteobacteria	Rhizobiales	Beijerinckiaceae	Bosea	NA
ASV_2	No EcMF	C00042	40.2857	Succinic acid	Bacteria	Proteobacteria	Alphaproteobacteria	Rhizobiales	Beijerinckiaceae	Bosea	NA
ASV_2	EcMF	C00037	-12.375	Glycine	Bacteria	Proteobacteria	Alphaproteobacteria	Rhizobiales	Beijerinckiaceae	Bosea	NA
ASV_2	EcMF	C06104	49.5	Adipic acid	Bacteria	Proteobacteria	Alphaproteobacteria	Rhizobiales	Beijerinckiaceae	Bosea	NA
ASV_2	EcMF	C00249	49.5	Palmitic acid	Bacteria	Proteobacteria	Alphaproteobacteria	Rhizobiales	Beijerinckiaceae	Bosea	NA
ASV_2	No EcMF	C00037	-10.0714	Glycine	Bacteria	Proteobacteria	Alphaproteobacteria	Rhizobiales	Beijerinckiaceae	Bosea	NA
ASV_2	No EcMF	C00183	-40.2857	L-Valine	Bacteria	Proteobacteria	Alphaproteobacteria	Rhizobiales	Beijerinckiaceae	Bosea	NA
ASV_2	No EcMF	C00122	40.2857	Fumaric acid	Bacteria	Proteobacteria	Alphaproteobacteria	Rhizobiales	Beijerinckiaceae	Bosea	NA
ASV_2	No EcMF	C00249	40.2857	Palmitic acid	Bacteria	Proteobacteria	Alphaproteobacteria	Rhizobiales	Beijerinckiaceae	Bosea	NA
ASV_2	No EcMF	C01879	-40.2857	Pyroglutamic acid	Bacteria	Proteobacteria	Alphaproteobacteria	Rhizobiales	Beijerinckiaceae	Bosea	NA
ASV_2	EcMF	C00042	49.5	Succinic acid	Bacteria	Proteobacteria	Alphaproteobacteria	Rhizobiales	Beijerinckiaceae	Bosea	NA
ASV_2	EcMF	C00183	-49.5	L-Valine	Bacteria	Proteobacteria	Alphaproteobacteria	Rhizobiales	Beijerinckiaceae	Bosea	NA
ASV_2	No EcMF	C00025	-20.1429	L-Glutamic acid	Bacteria	Proteobacteria	Alphaproteobacteria	Rhizobiales	Beijerinckiaceae	Bosea	NA
ASV_2	EcMF	C01879	-49.5	Pyroglutamic acid	Bacteria	Proteobacteria	Alphaproteobacteria	Rhizobiales	Beijerinckiaceae	Bosea	NA
ASV_2	EcMF	C00025	-24.75	L-Glutamic acid	Bacteria	Proteobacteria	Alphaproteobacteria	Rhizobiales	Beijerinckiaceae	Bosea	NA
ASV_2	EcMF	C00122	49.5	Fumaric acid	Bacteria	Proteobacteria	Alphaproteobacteria	Rhizobiales	Beijerinckiaceae	Bosea	NA
ASV_20	No EcMF	C00188	18.4286	L-Threonine	Bacteria	Actinobacteriota	Actinobacteria	Corynebacteriales	Nocardiaceae	Rhodococcus	NA
ASV_20	EcMF	C00188	15.5833	L-Threonine	Bacteria	Actinobacteriota	Actinobacteria	Corynebacteriales	Nocardiaceae	Rhodococcus	NA
ASV_20	No EcMF	C00042	18.4286	Succinic acid	Bacteria	Actinobacteriota	Actinobacteria	Corynebacteriales	Nocardiaceae	Rhodococcus	NA
ASV_20	No EcMF	C06104	18.4286	Adipic acid	Bacteria	Actinobacteriota	Actinobacteria	Corynebacteriales	Nocardiaceae	Rhodococcus	NA
ASV_20	No EcMF	C00025	-6.14286	L-Glutamic acid	Bacteria	Actinobacteriota	Actinobacteria	Corynebacteriales	Nocardiaceae	Rhodococcus	NA
ASV_20	EcMF	C06104	15.5833	Adipic acid	Bacteria	Actinobacteriota	Actinobacteria	Corynebacteriales	Nocardiaceae	Rhodococcus	NA
ASV_20	EcMF	C00042	15.5833	Succinic acid	Bacteria	Actinobacteriota	Actinobacteria	Corynebacteriales	Nocardiaceae	Rhodococcus	NA
ASV_20	No EcMF	C00037	7.37143	Glycine	Bacteria	Actinobacteriota	Actinobacteria	Corynebacteriales	Nocardiaceae	Rhodococcus	NA
ASV_20	EcMF	C00122	15.5833	Fumaric acid	Bacteria	Actinobacteriota	Actinobacteria	Corynebacteriales	Nocardiaceae	Rhodococcus	NA
ASV_20	No EcMF	C00122	18.4286	Fumaric acid	Bacteria	Actinobacteriota	Actinobacteria	Corynebacteriales	Nocardiaceae	Rhodococcus	NA
ASV_20	EcMF	C00037	6.23333	Glycine	Bacteria	Actinobacteriota	Actinobacteria	Corynebacteriales	Nocardiaceae	Rhodococcus	NA
ASV_20	EcMF	C00183	-15.5833	L-Valine	Bacteria	Actinobacteriota	Actinobacteria	Corynebacteriales	Nocardiaceae	Rhodococcus	NA
ASV_20	EcMF	C00249	15.5833	Palmitic acid	Bacteria	Actinobacteriota	Actinobacteria	Corynebacteriales	Nocardiaceae	Rhodococcus	NA
ASV_20	EcMF	C00186	-15.5833	L-Lactic acid	Bacteria	Actinobacteriota	Actinobacteria	Corynebacteriales	Nocardiaceae	Rhodococcus	NA
ASV_20	No EcMF	C00249	18.4286	Palmitic acid	Bacteria	Actinobacteriota	Actinobacteria	Corynebacteriales	Nocardiaceae	Rhodococcus	NA
ASV_20	No EcMF	C00183	-18.4286	L-Valine	Bacteria	Actinobacteriota	Actinobacteria	Corynebacteriales	Nocardiaceae	Rhodococcus	NA
ASV_20	No EcMF	C00186	-18.4286	L-Lactic acid	Bacteria	Actinobacteriota	Actinobacteria	Corynebacteriales	Nocardiaceae	Rhodococcus	NA
ASV_20	EcMF	C00025	-5.19444	L-Glutamic acid	Bacteria	Actinobacteriota	Actinobacteria	Corynebacteriales	Nocardiaceae	Rhodococcus	NA
ASV_200	No EcMF	C00183	-12	L-Valine	Bacteria	Actinobacteriota	Thermoleophilia	Solirubrobacterales	Solirubrobacteraceae	Conexibacter	NA
ASV_200	No EcMF	C00025	-16.4	L-Glutamic acid	Bacteria	Actinobacteriota	Thermoleophilia	Solirubrobacterales	Solirubrobacteraceae	Conexibacter	NA
ASV_200	No EcMF	C06104	12	Adipic acid	Bacteria	Actinobacteriota	Thermoleophilia	Solirubrobacterales	Solirubrobacteraceae	Conexibacter	NA
ASV_200	No EcMF	C00184	-12	Dihydroxyacetone	Bacteria	Actinobacteriota	Thermoleophilia	Solirubrobacterales	Solirubrobacteraceae	Conexibacter	NA
ASV_200	No EcMF	C00249	12	Palmitic acid	Bacteria	Actinobacteriota	Thermoleophilia	Solirubrobacterales	Solirubrobacteraceae	Conexibacter	NA
ASV_200	No EcMF	C00042	12	Succinic acid	Bacteria	Actinobacteriota	Thermoleophilia	Solirubrobacterales	Solirubrobacteraceae	Conexibacter	NA
ASV_200	No EcMF	C00037	9.21429	Glycine	Bacteria	Actinobacteriota	Thermoleophilia	Solirubrobacterales	Solirubrobacteraceae	Conexibacter	NA
ASV_200	No EcMF	C00122	12	Fumaric acid	Bacteria	Actinobacteriota	Thermoleophilia	Solirubrobacterales	Solirubrobacteraceae	Conexibacter	NA
ASV_201	EcMF	C00183	-13.3333	L-Valine	Bacteria	Proteobacteria	Alphaproteobacteria	Sphingomonadales	Sphingomonadaceae	Sphingomonas	NA
ASV_201	EcMF	C00025	2.96296	L-Glutamic acid	Bacteria	Proteobacteria	Alphaproteobacteria	Sphingomonadales	Sphingomonadaceae	Sphingomonas	NA
ASV_201	EcMF	C00186	-13.3333	L-Lactic acid	Bacteria	Proteobacteria	Alphaproteobacteria	Sphingomonadales	Sphingomonadaceae	Sphingomonas	NA
ASV_201	EcMF	C00249	13.3333	Palmitic acid	Bacteria	Proteobacteria	Alphaproteobacteria	Sphingomonadales	Sphingomonadaceae	Sphingomonas	NA
ASV_201	EcMF	C00122	13.3333	Fumaric acid	Bacteria	Proteobacteria	Alphaproteobacteria	Sphingomonadales	Sphingomonadaceae	Sphingomonas	NA
ASV_201	EcMF	C00037	5.45455	Glycine	Bacteria	Proteobacteria	Alphaproteobacteria	Sphingomonadales	Sphingomonadaceae	Sphingomonas	NA
ASV_201	EcMF	C00042	17.7778	Succinic acid	Bacteria	Proteobacteria	Alphaproteobacteria	Sphingomonadales	Sphingomonadaceae	Sphingomonas	NA
ASV_202	No EcMF	C00183	-12	L-Valine	Bacteria	Bacteroidota	Bacteroidia	Chitinophagales	Chitinophagaceae	Cnuella	NA
ASV_202	EcMF	C00025	-1.55556	L-Glutamic acid	Bacteria	Bacteroidota	Bacteroidia	Chitinophagales	Chitinophagaceae	Cnuella	NA
ASV_202	No EcMF	C00025	-4	L-Glutamic acid	Bacteria	Bacteroidota	Bacteroidia	Chitinophagales	Chitinophagaceae	Cnuella	NA
ASV_202	EcMF	C00122	4.66667	Fumaric acid	Bacteria	Bacteroidota	Bacteroidia	Chitinophagales	Chitinophagaceae	Cnuella	NA
ASV_202	No EcMF	C00122	12	Fumaric acid	Bacteria	Bacteroidota	Bacteroidia	Chitinophagales	Chitinophagaceae	Cnuella	NA
ASV_202	EcMF	C00183	-4.66667	L-Valine	Bacteria	Bacteroidota	Bacteroidia	Chitinophagales	Chitinophagaceae	Cnuella	NA
ASV_202	No EcMF	C00186	-12	L-Lactic acid	Bacteria	Bacteroidota	Bacteroidia	Chitinophagales	Chitinophagaceae	Cnuella	NA
ASV_202	No EcMF	C06104	12	Adipic acid	Bacteria	Bacteroidota	Bacteroidia	Chitinophagales	Chitinophagaceae	Cnuella	NA
ASV_202	No EcMF	C00042	12	Succinic acid	Bacteria	Bacteroidota	Bacteroidia	Chitinophagales	Chitinophagaceae	Cnuella	NA
ASV_202	No EcMF	C00188	12	L-Threonine	Bacteria	Bacteroidota	Bacteroidia	Chitinophagales	Chitinophagaceae	Cnuella	NA
ASV_202	EcMF	C00188	4.66667	L-Threonine	Bacteria	Bacteroidota	Bacteroidia	Chitinophagales	Chitinophagaceae	Cnuella	NA
ASV_202	No EcMF	C00249	12	Palmitic acid	Bacteria	Bacteroidota	Bacteroidia	Chitinophagales	Chitinophagaceae	Cnuella	NA
ASV_202	EcMF	C00186	-4.66667	L-Lactic acid	Bacteria	Bacteroidota	Bacteroidia	Chitinophagales	Chitinophagaceae	Cnuella	NA
ASV_202	No EcMF	C00037	4.8	Glycine	Bacteria	Bacteroidota	Bacteroidia	Chitinophagales	Chitinophagaceae	Cnuella	NA
ASV_202	EcMF	C06104	4.66667	Adipic acid	Bacteria	Bacteroidota	Bacteroidia	Chitinophagales	Chitinophagaceae	Cnuella	NA
ASV_202	EcMF	C00042	4.66667	Succinic acid	Bacteria	Bacteroidota	Bacteroidia	Chitinophagales	Chitinophagaceae	Cnuella	NA
ASV_202	EcMF	C00037	1.86667	Glycine	Bacteria	Bacteroidota	Bacteroidia	Chitinophagales	Chitinophagaceae	Cnuella	NA
ASV_202	EcMF	C00249	4.66667	Palmitic acid	Bacteria	Bacteroidota	Bacteroidia	Chitinophagales	Chitinophagaceae	Cnuella	NA
ASV_203	EcMF	C00037	-1.7619	Glycine	Bacteria	Proteobacteria	Alphaproteobacteria	Reyranellales	Reyranellaceae	Reyranella	NA
ASV_203	EcMF	C00122	6.16667	Fumaric acid	Bacteria	Proteobacteria	Alphaproteobacteria	Reyranellales	Reyranellaceae	Reyranella	NA
ASV_203	EcMF	C00188	-6.16667	L-Threonine	Bacteria	Proteobacteria	Alphaproteobacteria	Reyranellales	Reyranellaceae	Reyranella	NA
ASV_203	EcMF	C01879	-6.16667	Pyroglutamic acid	Bacteria	Proteobacteria	Alphaproteobacteria	Reyranellales	Reyranellaceae	Reyranella	NA
ASV_203	EcMF	C00042	6.16667	Succinic acid	Bacteria	Proteobacteria	Alphaproteobacteria	Reyranellales	Reyranellaceae	Reyranella	NA
ASV_203	EcMF	C00183	-6.16667	L-Valine	Bacteria	Proteobacteria	Alphaproteobacteria	Reyranellales	Reyranellaceae	Reyranella	NA
ASV_204	No EcMF	C00025	2.5	L-Glutamic acid	Bacteria	Planctomycetota	Phycisphaerae	Phycisphaerales	Phycisphaeraceae	SM1A02	NA
ASV_204	No EcMF	C00037	-10	Glycine	Bacteria	Planctomycetota	Phycisphaerae	Phycisphaerales	Phycisphaeraceae	SM1A02	NA
ASV_204	No EcMF	C00183	-10	L-Valine	Bacteria	Planctomycetota	Phycisphaerae	Phycisphaerales	Phycisphaeraceae	SM1A02	NA
ASV_204	No EcMF	C00122	10	Fumaric acid	Bacteria	Planctomycetota	Phycisphaerae	Phycisphaerales	Phycisphaeraceae	SM1A02	NA
ASV_205	No EcMF	C00122	11.2	Fumaric acid	Bacteria	Proteobacteria	Alphaproteobacteria	Sphingomonadales	Sphingomonadaceae	Sphingomonas	humi
ASV_205	No EcMF	C00025	-11.6667	L-Glutamic acid	Bacteria	Proteobacteria	Alphaproteobacteria	Sphingomonadales	Sphingomonadaceae	Sphingomonas	humi
ASV_205	No EcMF	C00188	3.5	L-Threonine	Bacteria	Proteobacteria	Alphaproteobacteria	Sphingomonadales	Sphingomonadaceae	Sphingomonas	humi
ASV_205	No EcMF	C00183	-7	L-Valine	Bacteria	Proteobacteria	Alphaproteobacteria	Sphingomonadales	Sphingomonadaceae	Sphingomonas	humi
ASV_205	EcMF	C00122	4.8	Fumaric acid	Bacteria	Proteobacteria	Alphaproteobacteria	Sphingomonadales	Sphingomonadaceae	Sphingomonas	humi
ASV_205	EcMF	C00183	-3	L-Valine	Bacteria	Proteobacteria	Alphaproteobacteria	Sphingomonadales	Sphingomonadaceae	Sphingomonas	humi
ASV_205	EcMF	C00037	2.74286	Glycine	Bacteria	Proteobacteria	Alphaproteobacteria	Sphingomonadales	Sphingomonadaceae	Sphingomonas	humi
ASV_205	No EcMF	C00186	-7	L-Lactic acid	Bacteria	Proteobacteria	Alphaproteobacteria	Sphingomonadales	Sphingomonadaceae	Sphingomonas	humi
ASV_205	EcMF	C00188	1.5	L-Threonine	Bacteria	Proteobacteria	Alphaproteobacteria	Sphingomonadales	Sphingomonadaceae	Sphingomonas	humi
ASV_205	EcMF	C00025	-5	L-Glutamic acid	Bacteria	Proteobacteria	Alphaproteobacteria	Sphingomonadales	Sphingomonadaceae	Sphingomonas	humi
ASV_205	EcMF	C00249	3	Palmitic acid	Bacteria	Proteobacteria	Alphaproteobacteria	Sphingomonadales	Sphingomonadaceae	Sphingomonas	humi
ASV_205	No EcMF	C00042	14	Succinic acid	Bacteria	Proteobacteria	Alphaproteobacteria	Sphingomonadales	Sphingomonadaceae	Sphingomonas	humi
ASV_205	No EcMF	C00249	7	Palmitic acid	Bacteria	Proteobacteria	Alphaproteobacteria	Sphingomonadales	Sphingomonadaceae	Sphingomonas	humi
ASV_205	EcMF	C00186	-3	L-Lactic acid	Bacteria	Proteobacteria	Alphaproteobacteria	Sphingomonadales	Sphingomonadaceae	Sphingomonas	humi
ASV_205	No EcMF	C00037	6.4	Glycine	Bacteria	Proteobacteria	Alphaproteobacteria	Sphingomonadales	Sphingomonadaceae	Sphingomonas	humi
ASV_205	EcMF	C00042	6	Succinic acid	Bacteria	Proteobacteria	Alphaproteobacteria	Sphingomonadales	Sphingomonadaceae	Sphingomonas	humi
ASV_206	No EcMF	C00025	-5.33333	L-Glutamic acid	Bacteria	Proteobacteria	Gammaproteobacteria	Pseudomonadales	Pseudomonadaceae	Pseudomonas	NA
ASV_206	No EcMF	C00183	-10.6667	L-Valine	Bacteria	Proteobacteria	Gammaproteobacteria	Pseudomonadales	Pseudomonadaceae	Pseudomonas	NA
ASV_206	No EcMF	C00042	10.6667	Succinic acid	Bacteria	Proteobacteria	Gammaproteobacteria	Pseudomonadales	Pseudomonadaceae	Pseudomonas	NA
ASV_206	No EcMF	C00122	10.6667	Fumaric acid	Bacteria	Proteobacteria	Gammaproteobacteria	Pseudomonadales	Pseudomonadaceae	Pseudomonas	NA
ASV_207	No EcMF	C00122	16	Fumaric acid	Bacteria	Proteobacteria	Alphaproteobacteria	Rhizobiales	Beijerinckiaceae	Methylocella	NA
ASV_207	No EcMF	C00042	32	Succinic acid	Bacteria	Proteobacteria	Alphaproteobacteria	Rhizobiales	Beijerinckiaceae	Methylocella	NA
ASV_207	No EcMF	C00037	-2.66667	Glycine	Bacteria	Proteobacteria	Alphaproteobacteria	Rhizobiales	Beijerinckiaceae	Methylocella	NA
ASV_207	No EcMF	C01879	-16	Pyroglutamic acid	Bacteria	Proteobacteria	Alphaproteobacteria	Rhizobiales	Beijerinckiaceae	Methylocella	NA
ASV_207	No EcMF	C00249	48	Palmitic acid	Bacteria	Proteobacteria	Alphaproteobacteria	Rhizobiales	Beijerinckiaceae	Methylocella	NA
ASV_207	No EcMF	C00184	-16	Dihydroxyacetone	Bacteria	Proteobacteria	Alphaproteobacteria	Rhizobiales	Beijerinckiaceae	Methylocella	NA
ASV_207	No EcMF	C06104	16	Adipic acid	Bacteria	Proteobacteria	Alphaproteobacteria	Rhizobiales	Beijerinckiaceae	Methylocella	NA
ASV_207	No EcMF	C00183	-16	L-Valine	Bacteria	Proteobacteria	Alphaproteobacteria	Rhizobiales	Beijerinckiaceae	Methylocella	NA
ASV_208	No EcMF	C00188	6	L-Threonine	Bacteria	Bacteroidota	Bacteroidia	Chitinophagales	Chitinophagaceae	Terrimonas	crocea
ASV_208	EcMF	C00188	3.25	L-Threonine	Bacteria	Bacteroidota	Bacteroidia	Chitinophagales	Chitinophagaceae	Terrimonas	crocea
ASV_208	No EcMF	C01879	-6	Pyroglutamic acid	Bacteria	Bacteroidota	Bacteroidia	Chitinophagales	Chitinophagaceae	Terrimonas	crocea
ASV_208	EcMF	C00042	11.375	Succinic acid	Bacteria	Bacteroidota	Bacteroidia	Chitinophagales	Chitinophagaceae	Terrimonas	crocea
ASV_208	EcMF	C01879	-3.25	Pyroglutamic acid	Bacteria	Bacteroidota	Bacteroidia	Chitinophagales	Chitinophagaceae	Terrimonas	crocea
ASV_208	No EcMF	C00037	7.28571	Glycine	Bacteria	Bacteroidota	Bacteroidia	Chitinophagales	Chitinophagaceae	Terrimonas	crocea
ASV_208	EcMF	C00025	-3.25	L-Glutamic acid	Bacteria	Bacteroidota	Bacteroidia	Chitinophagales	Chitinophagaceae	Terrimonas	crocea
ASV_208	No EcMF	C00025	-6	L-Glutamic acid	Bacteria	Bacteroidota	Bacteroidia	Chitinophagales	Chitinophagaceae	Terrimonas	crocea
ASV_208	EcMF	C00037	3.94643	Glycine	Bacteria	Bacteroidota	Bacteroidia	Chitinophagales	Chitinophagaceae	Terrimonas	crocea
ASV_208	No EcMF	C00249	9	Palmitic acid	Bacteria	Bacteroidota	Bacteroidia	Chitinophagales	Chitinophagaceae	Terrimonas	crocea
ASV_208	EcMF	C00183	-3.25	L-Valine	Bacteria	Bacteroidota	Bacteroidia	Chitinophagales	Chitinophagaceae	Terrimonas	crocea
ASV_208	No EcMF	C00183	-6	L-Valine	Bacteria	Bacteroidota	Bacteroidia	Chitinophagales	Chitinophagaceae	Terrimonas	crocea
ASV_208	No EcMF	C00122	6	Fumaric acid	Bacteria	Bacteroidota	Bacteroidia	Chitinophagales	Chitinophagaceae	Terrimonas	crocea
ASV_208	No EcMF	C00042	21	Succinic acid	Bacteria	Bacteroidota	Bacteroidia	Chitinophagales	Chitinophagaceae	Terrimonas	crocea
ASV_208	EcMF	C00249	4.875	Palmitic acid	Bacteria	Bacteroidota	Bacteroidia	Chitinophagales	Chitinophagaceae	Terrimonas	crocea
ASV_208	EcMF	C00186	-3.25	L-Lactic acid	Bacteria	Bacteroidota	Bacteroidia	Chitinophagales	Chitinophagaceae	Terrimonas	crocea
ASV_208	No EcMF	C00186	-6	L-Lactic acid	Bacteria	Bacteroidota	Bacteroidia	Chitinophagales	Chitinophagaceae	Terrimonas	crocea
ASV_208	EcMF	C00122	3.25	Fumaric acid	Bacteria	Bacteroidota	Bacteroidia	Chitinophagales	Chitinophagaceae	Terrimonas	crocea
ASV_209	EcMF	C00025	-20.8472	L-Glutamic acid	Bacteria	Proteobacteria	Alphaproteobacteria	Rhizobiales	Rhizobiaceae	Allorhizobium-Neorhizobium-Pararhizobium-Rhizobium	NA
ASV_209	EcMF	C00037	4.75	Glycine	Bacteria	Proteobacteria	Alphaproteobacteria	Rhizobiales	Rhizobiaceae	Allorhizobium-Neorhizobium-Pararhizobium-Rhizobium	NA
ASV_209	EcMF	C00184	-15.8333	Dihydroxyacetone	Bacteria	Proteobacteria	Alphaproteobacteria	Rhizobiales	Rhizobiaceae	Allorhizobium-Neorhizobium-Pararhizobium-Rhizobium	NA
ASV_209	EcMF	C00188	9.5	L-Threonine	Bacteria	Proteobacteria	Alphaproteobacteria	Rhizobiales	Rhizobiaceae	Allorhizobium-Neorhizobium-Pararhizobium-Rhizobium	NA
ASV_209	EcMF	C06104	9.5	Adipic acid	Bacteria	Proteobacteria	Alphaproteobacteria	Rhizobiales	Rhizobiaceae	Allorhizobium-Neorhizobium-Pararhizobium-Rhizobium	NA
ASV_209	EcMF	C00042	38	Succinic acid	Bacteria	Proteobacteria	Alphaproteobacteria	Rhizobiales	Rhizobiaceae	Allorhizobium-Neorhizobium-Pararhizobium-Rhizobium	NA
ASV_209	EcMF	C00183	-9.5	L-Valine	Bacteria	Proteobacteria	Alphaproteobacteria	Rhizobiales	Rhizobiaceae	Allorhizobium-Neorhizobium-Pararhizobium-Rhizobium	NA
ASV_209	EcMF	C00186	-9.5	L-Lactic acid	Bacteria	Proteobacteria	Alphaproteobacteria	Rhizobiales	Rhizobiaceae	Allorhizobium-Neorhizobium-Pararhizobium-Rhizobium	NA
ASV_209	EcMF	C00122	19	Fumaric acid	Bacteria	Proteobacteria	Alphaproteobacteria	Rhizobiales	Rhizobiaceae	Allorhizobium-Neorhizobium-Pararhizobium-Rhizobium	NA
ASV_209	EcMF	C01606	9.5	Phthalic acid	Bacteria	Proteobacteria	Alphaproteobacteria	Rhizobiales	Rhizobiaceae	Allorhizobium-Neorhizobium-Pararhizobium-Rhizobium	NA
ASV_209	EcMF	C00249	9.5	Palmitic acid	Bacteria	Proteobacteria	Alphaproteobacteria	Rhizobiales	Rhizobiaceae	Allorhizobium-Neorhizobium-Pararhizobium-Rhizobium	NA
ASV_21	EcMF	C01879	-56	Pyroglutamic acid	Bacteria	Proteobacteria	Alphaproteobacteria	Rhizobiales	Rhizobiales Incertae Sedis	Nordella	oligomobilis
ASV_21	No EcMF	C00025	-13.2222	L-Glutamic acid	Bacteria	Proteobacteria	Alphaproteobacteria	Rhizobiales	Rhizobiales Incertae Sedis	Nordella	oligomobilis
ASV_21	No EcMF	C00183	-21.25	L-Valine	Bacteria	Proteobacteria	Alphaproteobacteria	Rhizobiales	Rhizobiales Incertae Sedis	Nordella	oligomobilis
ASV_21	No EcMF	C00042	37.1875	Succinic acid	Bacteria	Proteobacteria	Alphaproteobacteria	Rhizobiales	Rhizobiales Incertae Sedis	Nordella	oligomobilis
ASV_21	No EcMF	C00188	-21.25	L-Threonine	Bacteria	Proteobacteria	Alphaproteobacteria	Rhizobiales	Rhizobiales Incertae Sedis	Nordella	oligomobilis
ASV_21	EcMF	C00025	-17.4222	L-Glutamic acid	Bacteria	Proteobacteria	Alphaproteobacteria	Rhizobiales	Rhizobiales Incertae Sedis	Nordella	oligomobilis
ASV_21	EcMF	C00249	168	Palmitic acid	Bacteria	Proteobacteria	Alphaproteobacteria	Rhizobiales	Rhizobiales Incertae Sedis	Nordella	oligomobilis
ASV_21	EcMF	C00184	-28	Dihydroxyacetone	Bacteria	Proteobacteria	Alphaproteobacteria	Rhizobiales	Rhizobiales Incertae Sedis	Nordella	oligomobilis
ASV_21	No EcMF	C00186	-21.25	L-Lactic acid	Bacteria	Proteobacteria	Alphaproteobacteria	Rhizobiales	Rhizobiales Incertae Sedis	Nordella	oligomobilis
ASV_21	No EcMF	C01879	-42.5	Pyroglutamic acid	Bacteria	Proteobacteria	Alphaproteobacteria	Rhizobiales	Rhizobiales Incertae Sedis	Nordella	oligomobilis
ASV_21	EcMF	C00042	49	Succinic acid	Bacteria	Proteobacteria	Alphaproteobacteria	Rhizobiales	Rhizobiales Incertae Sedis	Nordella	oligomobilis
ASV_21	No EcMF	C00122	21.25	Fumaric acid	Bacteria	Proteobacteria	Alphaproteobacteria	Rhizobiales	Rhizobiales Incertae Sedis	Nordella	oligomobilis
ASV_21	EcMF	C00183	-28	L-Valine	Bacteria	Proteobacteria	Alphaproteobacteria	Rhizobiales	Rhizobiales Incertae Sedis	Nordella	oligomobilis
ASV_21	EcMF	C00186	-28	L-Lactic acid	Bacteria	Proteobacteria	Alphaproteobacteria	Rhizobiales	Rhizobiales Incertae Sedis	Nordella	oligomobilis
ASV_21	No EcMF	C00184	-21.25	Dihydroxyacetone	Bacteria	Proteobacteria	Alphaproteobacteria	Rhizobiales	Rhizobiales Incertae Sedis	Nordella	oligomobilis
ASV_21	No EcMF	C00249	127.5	Palmitic acid	Bacteria	Proteobacteria	Alphaproteobacteria	Rhizobiales	Rhizobiales Incertae Sedis	Nordella	oligomobilis
ASV_21	EcMF	C00188	-28	L-Threonine	Bacteria	Proteobacteria	Alphaproteobacteria	Rhizobiales	Rhizobiales Incertae Sedis	Nordella	oligomobilis
ASV_21	EcMF	C00037	-13	Glycine	Bacteria	Proteobacteria	Alphaproteobacteria	Rhizobiales	Rhizobiales Incertae Sedis	Nordella	oligomobilis
ASV_21	No EcMF	C00037	-9.86607	Glycine	Bacteria	Proteobacteria	Alphaproteobacteria	Rhizobiales	Rhizobiales Incertae Sedis	Nordella	oligomobilis
ASV_21	EcMF	C00122	28	Fumaric acid	Bacteria	Proteobacteria	Alphaproteobacteria	Rhizobiales	Rhizobiales Incertae Sedis	Nordella	oligomobilis
ASV_210	EcMF	C00186	-9.27273	L-Lactic acid	Bacteria	Proteobacteria	Alphaproteobacteria	Rhizobiales	Rhizobiaceae	Aureimonas	NA
ASV_210	EcMF	C00249	5.15152	Palmitic acid	Bacteria	Proteobacteria	Alphaproteobacteria	Rhizobiales	Rhizobiaceae	Aureimonas	NA
ASV_210	EcMF	C00183	-3.09091	L-Valine	Bacteria	Proteobacteria	Alphaproteobacteria	Rhizobiales	Rhizobiaceae	Aureimonas	NA
ASV_210	EcMF	C00025	-0.206061	L-Glutamic acid	Bacteria	Proteobacteria	Alphaproteobacteria	Rhizobiales	Rhizobiaceae	Aureimonas	NA
ASV_210	EcMF	C00042	3.09091	Succinic acid	Bacteria	Proteobacteria	Alphaproteobacteria	Rhizobiales	Rhizobiaceae	Aureimonas	NA
ASV_210	EcMF	C01879	-3.09091	Pyroglutamic acid	Bacteria	Proteobacteria	Alphaproteobacteria	Rhizobiales	Rhizobiaceae	Aureimonas	NA
ASV_210	EcMF	C00122	6.18182	Fumaric acid	Bacteria	Proteobacteria	Alphaproteobacteria	Rhizobiales	Rhizobiaceae	Aureimonas	NA
ASV_210	EcMF	C00037	-0.10303	Glycine	Bacteria	Proteobacteria	Alphaproteobacteria	Rhizobiales	Rhizobiaceae	Aureimonas	NA
ASV_211	EcMF	C00183	-7.6	L-Valine	Bacteria	Bacteroidota	Bacteroidia	Chitinophagales	Chitinophagaceae	Flavisolibacter	metallilatus
ASV_211	EcMF	C00042	11.4	Succinic acid	Bacteria	Bacteroidota	Bacteroidia	Chitinophagales	Chitinophagaceae	Flavisolibacter	metallilatus
ASV_211	EcMF	C00037	3.04	Glycine	Bacteria	Bacteroidota	Bacteroidia	Chitinophagales	Chitinophagaceae	Flavisolibacter	metallilatus
ASV_211	EcMF	C00122	7.6	Fumaric acid	Bacteria	Bacteroidota	Bacteroidia	Chitinophagales	Chitinophagaceae	Flavisolibacter	metallilatus
ASV_211	EcMF	C00025	-2.53333	L-Glutamic acid	Bacteria	Bacteroidota	Bacteroidia	Chitinophagales	Chitinophagaceae	Flavisolibacter	metallilatus
ASV_211	EcMF	C00249	15.2	Palmitic acid	Bacteria	Bacteroidota	Bacteroidia	Chitinophagales	Chitinophagaceae	Flavisolibacter	metallilatus
ASV_211	EcMF	C01879	-7.6	Pyroglutamic acid	Bacteria	Bacteroidota	Bacteroidia	Chitinophagales	Chitinophagaceae	Flavisolibacter	metallilatus
ASV_212	No EcMF	C00042	5.33	Succinic acid	Bacteria	Proteobacteria	Alphaproteobacteria	Rhizobiales	Xanthobacteraceae	Bradyrhizobium	NA
ASV_212	No EcMF	C00025	-2.132	L-Glutamic acid	Bacteria	Proteobacteria	Alphaproteobacteria	Rhizobiales	Xanthobacteraceae	Bradyrhizobium	NA
ASV_212	No EcMF	C00183	-5.33	L-Valine	Bacteria	Proteobacteria	Alphaproteobacteria	Rhizobiales	Xanthobacteraceae	Bradyrhizobium	NA
ASV_212	No EcMF	C01879	-5.33	Pyroglutamic acid	Bacteria	Proteobacteria	Alphaproteobacteria	Rhizobiales	Xanthobacteraceae	Bradyrhizobium	NA
ASV_212	No EcMF	C06104	5.33	Adipic acid	Bacteria	Proteobacteria	Alphaproteobacteria	Rhizobiales	Xanthobacteraceae	Bradyrhizobium	NA
ASV_212	No EcMF	C00037	-1.3325	Glycine	Bacteria	Proteobacteria	Alphaproteobacteria	Rhizobiales	Xanthobacteraceae	Bradyrhizobium	NA
ASV_212	No EcMF	C00186	-5.33	L-Lactic acid	Bacteria	Proteobacteria	Alphaproteobacteria	Rhizobiales	Xanthobacteraceae	Bradyrhizobium	NA
ASV_212	No EcMF	C00188	10.66	L-Threonine	Bacteria	Proteobacteria	Alphaproteobacteria	Rhizobiales	Xanthobacteraceae	Bradyrhizobium	NA
ASV_212	No EcMF	C00122	5.33	Fumaric acid	Bacteria	Proteobacteria	Alphaproteobacteria	Rhizobiales	Xanthobacteraceae	Bradyrhizobium	NA
ASV_212	No EcMF	C00249	5.33	Palmitic acid	Bacteria	Proteobacteria	Alphaproteobacteria	Rhizobiales	Xanthobacteraceae	Bradyrhizobium	NA
ASV_213	No EcMF	C00042	1	Succinic acid	Bacteria	Proteobacteria	Alphaproteobacteria	Rhizobiales	Xanthobacteraceae	Rhodoplanes	NA
ASV_213	No EcMF	C06104	1	Adipic acid	Bacteria	Proteobacteria	Alphaproteobacteria	Rhizobiales	Xanthobacteraceae	Rhodoplanes	NA
ASV_213	EcMF	C00042	1.33333	Succinic acid	Bacteria	Proteobacteria	Alphaproteobacteria	Rhizobiales	Xanthobacteraceae	Rhodoplanes	NA
ASV_213	EcMF	C00122	1.33333	Fumaric acid	Bacteria	Proteobacteria	Alphaproteobacteria	Rhizobiales	Xanthobacteraceae	Rhodoplanes	NA
ASV_213	No EcMF	C00025	-0.4	L-Glutamic acid	Bacteria	Proteobacteria	Alphaproteobacteria	Rhizobiales	Xanthobacteraceae	Rhodoplanes	NA
ASV_213	EcMF	C06104	1.33333	Adipic acid	Bacteria	Proteobacteria	Alphaproteobacteria	Rhizobiales	Xanthobacteraceae	Rhodoplanes	NA
ASV_213	EcMF	C00188	2.66667	L-Threonine	Bacteria	Proteobacteria	Alphaproteobacteria	Rhizobiales	Xanthobacteraceae	Rhodoplanes	NA
ASV_213	No EcMF	C00037	-0.25	Glycine	Bacteria	Proteobacteria	Alphaproteobacteria	Rhizobiales	Xanthobacteraceae	Rhodoplanes	NA
ASV_213	EcMF	C00025	-0.533333	L-Glutamic acid	Bacteria	Proteobacteria	Alphaproteobacteria	Rhizobiales	Xanthobacteraceae	Rhodoplanes	NA
ASV_213	No EcMF	C00183	-1	L-Valine	Bacteria	Proteobacteria	Alphaproteobacteria	Rhizobiales	Xanthobacteraceae	Rhodoplanes	NA
ASV_213	No EcMF	C00188	2	L-Threonine	Bacteria	Proteobacteria	Alphaproteobacteria	Rhizobiales	Xanthobacteraceae	Rhodoplanes	NA
ASV_213	No EcMF	C00186	-1	L-Lactic acid	Bacteria	Proteobacteria	Alphaproteobacteria	Rhizobiales	Xanthobacteraceae	Rhodoplanes	NA
ASV_213	EcMF	C00183	-1.33333	L-Valine	Bacteria	Proteobacteria	Alphaproteobacteria	Rhizobiales	Xanthobacteraceae	Rhodoplanes	NA
ASV_213	EcMF	C00249	1.33333	Palmitic acid	Bacteria	Proteobacteria	Alphaproteobacteria	Rhizobiales	Xanthobacteraceae	Rhodoplanes	NA
ASV_213	No EcMF	C00122	1	Fumaric acid	Bacteria	Proteobacteria	Alphaproteobacteria	Rhizobiales	Xanthobacteraceae	Rhodoplanes	NA
ASV_213	EcMF	C00186	-1.33333	L-Lactic acid	Bacteria	Proteobacteria	Alphaproteobacteria	Rhizobiales	Xanthobacteraceae	Rhodoplanes	NA
ASV_213	No EcMF	C00249	1	Palmitic acid	Bacteria	Proteobacteria	Alphaproteobacteria	Rhizobiales	Xanthobacteraceae	Rhodoplanes	NA
ASV_213	No EcMF	C01879	-1	Pyroglutamic acid	Bacteria	Proteobacteria	Alphaproteobacteria	Rhizobiales	Xanthobacteraceae	Rhodoplanes	NA
ASV_213	EcMF	C00037	-0.333333	Glycine	Bacteria	Proteobacteria	Alphaproteobacteria	Rhizobiales	Xanthobacteraceae	Rhodoplanes	NA
ASV_213	EcMF	C01879	-1.33333	Pyroglutamic acid	Bacteria	Proteobacteria	Alphaproteobacteria	Rhizobiales	Xanthobacteraceae	Rhodoplanes	NA
ASV_214	No EcMF	C00188	9.33333	L-Threonine	Bacteria	Actinobacteriota	Actinobacteria	Propionibacteriales	Nocardioidaceae	Nocardioides	NA
ASV_214	No EcMF	C00042	18.6667	Succinic acid	Bacteria	Actinobacteriota	Actinobacteria	Propionibacteriales	Nocardioidaceae	Nocardioides	NA
ASV_214	No EcMF	C00122	9.33333	Fumaric acid	Bacteria	Actinobacteriota	Actinobacteria	Propionibacteriales	Nocardioidaceae	Nocardioides	NA
ASV_214	No EcMF	C00025	-14.4667	L-Glutamic acid	Bacteria	Actinobacteriota	Actinobacteria	Propionibacteriales	Nocardioidaceae	Nocardioides	NA
ASV_214	No EcMF	C00183	-9.33333	L-Valine	Bacteria	Actinobacteriota	Actinobacteria	Propionibacteriales	Nocardioidaceae	Nocardioides	NA
ASV_214	No EcMF	C00037	-4.66667	Glycine	Bacteria	Actinobacteriota	Actinobacteria	Propionibacteriales	Nocardioidaceae	Nocardioides	NA
ASV_215	EcMF	C00037	-1	Glycine	Bacteria	Verrucomicrobiota	Verrucomicrobiae	Verrucomicrobiales	Verrucomicrobiaceae	Roseimicrobium	gellanilyticum
ASV_215	EcMF	C00122	6	Fumaric acid	Bacteria	Verrucomicrobiota	Verrucomicrobiae	Verrucomicrobiales	Verrucomicrobiaceae	Roseimicrobium	gellanilyticum
ASV_215	EcMF	C00042	6	Succinic acid	Bacteria	Verrucomicrobiota	Verrucomicrobiae	Verrucomicrobiales	Verrucomicrobiaceae	Roseimicrobium	gellanilyticum
ASV_215	EcMF	C00183	-6	L-Valine	Bacteria	Verrucomicrobiota	Verrucomicrobiae	Verrucomicrobiales	Verrucomicrobiaceae	Roseimicrobium	gellanilyticum
ASV_215	EcMF	C01879	-6	Pyroglutamic acid	Bacteria	Verrucomicrobiota	Verrucomicrobiae	Verrucomicrobiales	Verrucomicrobiaceae	Roseimicrobium	gellanilyticum
ASV_215	EcMF	C00249	6	Palmitic acid	Bacteria	Verrucomicrobiota	Verrucomicrobiae	Verrucomicrobiales	Verrucomicrobiaceae	Roseimicrobium	gellanilyticum
ASV_215	EcMF	C00025	0.666667	L-Glutamic acid	Bacteria	Verrucomicrobiota	Verrucomicrobiae	Verrucomicrobiales	Verrucomicrobiaceae	Roseimicrobium	gellanilyticum
ASV_216	EcMF	C01384	7.2	Maleic acid	Bacteria	Proteobacteria	Alphaproteobacteria	Rhodobacterales	Rhodobacteraceae	Paracoccus	NA
ASV_216	EcMF	C00042	9.6	Succinic acid	Bacteria	Proteobacteria	Alphaproteobacteria	Rhodobacterales	Rhodobacteraceae	Paracoccus	NA
ASV_216	EcMF	C00183	-7.2	L-Valine	Bacteria	Proteobacteria	Alphaproteobacteria	Rhodobacterales	Rhodobacteraceae	Paracoccus	NA
ASV_216	EcMF	C00122	7.2	Fumaric acid	Bacteria	Proteobacteria	Alphaproteobacteria	Rhodobacterales	Rhodobacteraceae	Paracoccus	NA
ASV_216	EcMF	C00186	-7.2	L-Lactic acid	Bacteria	Proteobacteria	Alphaproteobacteria	Rhodobacterales	Rhodobacteraceae	Paracoccus	NA
ASV_216	EcMF	C00037	2.16	Glycine	Bacteria	Proteobacteria	Alphaproteobacteria	Rhodobacterales	Rhodobacteraceae	Paracoccus	NA
ASV_216	EcMF	C00249	7.2	Palmitic acid	Bacteria	Proteobacteria	Alphaproteobacteria	Rhodobacterales	Rhodobacteraceae	Paracoccus	NA
ASV_216	EcMF	C00025	-2.4	L-Glutamic acid	Bacteria	Proteobacteria	Alphaproteobacteria	Rhodobacterales	Rhodobacteraceae	Paracoccus	NA
ASV_217	No EcMF	C00183	-20	L-Valine	Bacteria	Actinobacteriota	Actinobacteria	Streptomycetales	Streptomycetaceae	Streptomyces	NA
ASV_217	No EcMF	C00122	20	Fumaric acid	Bacteria	Actinobacteriota	Actinobacteria	Streptomycetales	Streptomycetaceae	Streptomyces	NA
ASV_217	No EcMF	C00025	-6.66667	L-Glutamic acid	Bacteria	Actinobacteriota	Actinobacteria	Streptomycetales	Streptomycetaceae	Streptomyces	NA
ASV_217	No EcMF	C00249	20	Palmitic acid	Bacteria	Actinobacteriota	Actinobacteria	Streptomycetales	Streptomycetaceae	Streptomyces	NA
ASV_217	No EcMF	C01384	20	Maleic acid	Bacteria	Actinobacteriota	Actinobacteria	Streptomycetales	Streptomycetaceae	Streptomyces	NA
ASV_217	No EcMF	C00186	-40	L-Lactic acid	Bacteria	Actinobacteriota	Actinobacteria	Streptomycetales	Streptomycetaceae	Streptomyces	NA
ASV_217	No EcMF	C06104	20	Adipic acid	Bacteria	Actinobacteriota	Actinobacteria	Streptomycetales	Streptomycetaceae	Streptomyces	NA
ASV_217	No EcMF	C00037	8	Glycine	Bacteria	Actinobacteriota	Actinobacteria	Streptomycetales	Streptomycetaceae	Streptomyces	NA
ASV_217	No EcMF	C00042	25	Succinic acid	Bacteria	Actinobacteriota	Actinobacteria	Streptomycetales	Streptomycetaceae	Streptomyces	NA
ASV_218	EcMF	C01879	-1.45833	Pyroglutamic acid	Bacteria	Planctomycetota	Planctomycetes	Pirellulales	Pirellulaceae	Rhodopirellula	NA
ASV_218	EcMF	C00122	1.45833	Fumaric acid	Bacteria	Planctomycetota	Planctomycetes	Pirellulales	Pirellulaceae	Rhodopirellula	NA
ASV_218	EcMF	C00183	-1.45833	L-Valine	Bacteria	Planctomycetota	Planctomycetes	Pirellulales	Pirellulaceae	Rhodopirellula	NA
ASV_218	EcMF	C00025	-0.729167	L-Glutamic acid	Bacteria	Planctomycetota	Planctomycetes	Pirellulales	Pirellulaceae	Rhodopirellula	NA
ASV_218	EcMF	C06104	1.45833	Adipic acid	Bacteria	Planctomycetota	Planctomycetes	Pirellulales	Pirellulaceae	Rhodopirellula	NA
ASV_218	EcMF	C00184	-1.45833	Dihydroxyacetone	Bacteria	Planctomycetota	Planctomycetes	Pirellulales	Pirellulaceae	Rhodopirellula	NA
ASV_218	EcMF	C00249	4.375	Palmitic acid	Bacteria	Planctomycetota	Planctomycetes	Pirellulales	Pirellulaceae	Rhodopirellula	NA
ASV_218	EcMF	C00042	2.91667	Succinic acid	Bacteria	Planctomycetota	Planctomycetes	Pirellulales	Pirellulaceae	Rhodopirellula	NA
ASV_218	EcMF	C00037	-0.243056	Glycine	Bacteria	Planctomycetota	Planctomycetes	Pirellulales	Pirellulaceae	Rhodopirellula	NA
ASV_219	EcMF	C00122	7	Fumaric acid	Bacteria	Bacteroidota	Bacteroidia	Cytophagales	Hymenobacteraceae	Adhaeribacter	NA
ASV_219	EcMF	C00025	1.55556	L-Glutamic acid	Bacteria	Bacteroidota	Bacteroidia	Cytophagales	Hymenobacteraceae	Adhaeribacter	NA
ASV_219	EcMF	C00042	9.33333	Succinic acid	Bacteria	Bacteroidota	Bacteroidia	Cytophagales	Hymenobacteraceae	Adhaeribacter	NA
ASV_219	EcMF	C00183	-7	L-Valine	Bacteria	Bacteroidota	Bacteroidia	Cytophagales	Hymenobacteraceae	Adhaeribacter	NA
ASV_219	EcMF	C00037	2.86364	Glycine	Bacteria	Bacteroidota	Bacteroidia	Cytophagales	Hymenobacteraceae	Adhaeribacter	NA
ASV_219	EcMF	C00186	-7	L-Lactic acid	Bacteria	Bacteroidota	Bacteroidia	Cytophagales	Hymenobacteraceae	Adhaeribacter	NA
ASV_219	EcMF	C00249	7	Palmitic acid	Bacteria	Bacteroidota	Bacteroidia	Cytophagales	Hymenobacteraceae	Adhaeribacter	NA
ASV_22	No EcMF	C00122	89	Fumaric acid	Bacteria	Proteobacteria	Gammaproteobacteria	Xanthomonadales	Xanthomonadaceae	Thermomonas	NA
ASV_22	No EcMF	C00183	-89	L-Valine	Bacteria	Proteobacteria	Gammaproteobacteria	Xanthomonadales	Xanthomonadaceae	Thermomonas	NA
ASV_22	No EcMF	C00042	89	Succinic acid	Bacteria	Proteobacteria	Gammaproteobacteria	Xanthomonadales	Xanthomonadaceae	Thermomonas	NA
ASV_220	EcMF	C00183	-4.5	L-Valine	Bacteria	Firmicutes	Bacilli	Bacillales	Bacillaceae	Bacillus	NA
ASV_220	EcMF	C00122	9	Fumaric acid	Bacteria	Firmicutes	Bacilli	Bacillales	Bacillaceae	Bacillus	NA
ASV_220	EcMF	C00188	4.5	L-Threonine	Bacteria	Firmicutes	Bacilli	Bacillales	Bacillaceae	Bacillus	NA
ASV_220	EcMF	C01606	4.5	Phthalic acid	Bacteria	Firmicutes	Bacilli	Bacillales	Bacillaceae	Bacillus	NA
ASV_220	EcMF	C00042	18	Succinic acid	Bacteria	Firmicutes	Bacilli	Bacillales	Bacillaceae	Bacillus	NA
ASV_220	EcMF	C06104	4.5	Adipic acid	Bacteria	Firmicutes	Bacilli	Bacillales	Bacillaceae	Bacillus	NA
ASV_220	EcMF	C00249	4.5	Palmitic acid	Bacteria	Firmicutes	Bacilli	Bacillales	Bacillaceae	Bacillus	NA
ASV_220	EcMF	C00037	2.25	Glycine	Bacteria	Firmicutes	Bacilli	Bacillales	Bacillaceae	Bacillus	NA
ASV_220	EcMF	C00184	-7.5	Dihydroxyacetone	Bacteria	Firmicutes	Bacilli	Bacillales	Bacillaceae	Bacillus	NA
ASV_220	EcMF	C00186	-4.5	L-Lactic acid	Bacteria	Firmicutes	Bacilli	Bacillales	Bacillaceae	Bacillus	NA
ASV_220	EcMF	C00025	-9.875	L-Glutamic acid	Bacteria	Firmicutes	Bacilli	Bacillales	Bacillaceae	Bacillus	NA
ASV_221	No EcMF	C00025	-0.273438	L-Glutamic acid	Bacteria	Cyanobacteria	Cyanobacteriia	Leptolyngbyales	Leptolyngbyaceae	Leptolyngbya Es-Yyy1000	NA
ASV_221	No EcMF	C00042	1.575	Succinic acid	Bacteria	Cyanobacteria	Cyanobacteriia	Leptolyngbyales	Leptolyngbyaceae	Leptolyngbya Es-Yyy1000	NA
ASV_221	No EcMF	C00037	0.39375	Glycine	Bacteria	Cyanobacteria	Cyanobacteriia	Leptolyngbyales	Leptolyngbyaceae	Leptolyngbya Es-Yyy1000	NA
ASV_221	No EcMF	C00122	1.3125	Fumaric acid	Bacteria	Cyanobacteria	Cyanobacteriia	Leptolyngbyales	Leptolyngbyaceae	Leptolyngbya Es-Yyy1000	NA
ASV_221	No EcMF	C01384	2.625	Maleic acid	Bacteria	Cyanobacteria	Cyanobacteriia	Leptolyngbyales	Leptolyngbyaceae	Leptolyngbya Es-Yyy1000	NA
ASV_221	No EcMF	C06104	1.3125	Adipic acid	Bacteria	Cyanobacteria	Cyanobacteriia	Leptolyngbyales	Leptolyngbyaceae	Leptolyngbya Es-Yyy1000	NA
ASV_221	No EcMF	C00249	2.1875	Palmitic acid	Bacteria	Cyanobacteria	Cyanobacteriia	Leptolyngbyales	Leptolyngbyaceae	Leptolyngbya Es-Yyy1000	NA
ASV_221	No EcMF	C00183	-1.3125	L-Valine	Bacteria	Cyanobacteria	Cyanobacteriia	Leptolyngbyales	Leptolyngbyaceae	Leptolyngbya Es-Yyy1000	NA
ASV_222	EcMF	C00037	-0.333333	Glycine	Bacteria	Proteobacteria	Alphaproteobacteria	Sphingomonadales	Sphingomonadaceae	Altererythrobacter	NA
ASV_222	No EcMF	C00025	-3	L-Glutamic acid	Bacteria	Proteobacteria	Alphaproteobacteria	Sphingomonadales	Sphingomonadaceae	Altererythrobacter	NA
ASV_222	EcMF	C00042	4	Succinic acid	Bacteria	Proteobacteria	Alphaproteobacteria	Sphingomonadales	Sphingomonadaceae	Altererythrobacter	NA
ASV_222	No EcMF	C00042	4	Succinic acid	Bacteria	Proteobacteria	Alphaproteobacteria	Sphingomonadales	Sphingomonadaceae	Altererythrobacter	NA
ASV_222	No EcMF	C00249	3	Palmitic acid	Bacteria	Proteobacteria	Alphaproteobacteria	Sphingomonadales	Sphingomonadaceae	Altererythrobacter	NA
ASV_222	EcMF	C00025	-3	L-Glutamic acid	Bacteria	Proteobacteria	Alphaproteobacteria	Sphingomonadales	Sphingomonadaceae	Altererythrobacter	NA
ASV_222	No EcMF	C00037	-0.333333	Glycine	Bacteria	Proteobacteria	Alphaproteobacteria	Sphingomonadales	Sphingomonadaceae	Altererythrobacter	NA
ASV_222	No EcMF	C01879	-3	Pyroglutamic acid	Bacteria	Proteobacteria	Alphaproteobacteria	Sphingomonadales	Sphingomonadaceae	Altererythrobacter	NA
ASV_222	EcMF	C00183	-3	L-Valine	Bacteria	Proteobacteria	Alphaproteobacteria	Sphingomonadales	Sphingomonadaceae	Altererythrobacter	NA
ASV_222	No EcMF	C00183	-3	L-Valine	Bacteria	Proteobacteria	Alphaproteobacteria	Sphingomonadales	Sphingomonadaceae	Altererythrobacter	NA
ASV_222	EcMF	C00122	3	Fumaric acid	Bacteria	Proteobacteria	Alphaproteobacteria	Sphingomonadales	Sphingomonadaceae	Altererythrobacter	NA
ASV_222	EcMF	C00249	3	Palmitic acid	Bacteria	Proteobacteria	Alphaproteobacteria	Sphingomonadales	Sphingomonadaceae	Altererythrobacter	NA
ASV_222	No EcMF	C00122	3	Fumaric acid	Bacteria	Proteobacteria	Alphaproteobacteria	Sphingomonadales	Sphingomonadaceae	Altererythrobacter	NA
ASV_222	EcMF	C01879	-3	Pyroglutamic acid	Bacteria	Proteobacteria	Alphaproteobacteria	Sphingomonadales	Sphingomonadaceae	Altererythrobacter	NA
ASV_223	EcMF	C00122	4.125	Fumaric acid	Bacteria	Bacteroidota	Bacteroidia	Sphingobacteriales	Sphingobacteriaceae	Pedobacter	lotistagni
ASV_223	EcMF	C00037	-0.589286	Glycine	Bacteria	Bacteroidota	Bacteroidia	Sphingobacteriales	Sphingobacteriaceae	Pedobacter	lotistagni
ASV_223	EcMF	C00025	-0.6875	L-Glutamic acid	Bacteria	Bacteroidota	Bacteroidia	Sphingobacteriales	Sphingobacteriaceae	Pedobacter	lotistagni
ASV_223	EcMF	C01879	-4.125	Pyroglutamic acid	Bacteria	Bacteroidota	Bacteroidia	Sphingobacteriales	Sphingobacteriaceae	Pedobacter	lotistagni
ASV_223	EcMF	C00183	-4.125	L-Valine	Bacteria	Bacteroidota	Bacteroidia	Sphingobacteriales	Sphingobacteriaceae	Pedobacter	lotistagni
ASV_223	EcMF	C00042	4.125	Succinic acid	Bacteria	Bacteroidota	Bacteroidia	Sphingobacteriales	Sphingobacteriaceae	Pedobacter	lotistagni
ASV_223	EcMF	C00188	4.125	L-Threonine	Bacteria	Bacteroidota	Bacteroidia	Sphingobacteriales	Sphingobacteriaceae	Pedobacter	lotistagni
ASV_223	EcMF	C00249	4.125	Palmitic acid	Bacteria	Bacteroidota	Bacteroidia	Sphingobacteriales	Sphingobacteriaceae	Pedobacter	lotistagni
ASV_224	EcMF	C00249	8.25	Palmitic acid	Bacteria	Verrucomicrobiota	Verrucomicrobiae	Opitutales	Opitutaceae	Cephaloticoccus	NA
ASV_224	EcMF	C00122	8.25	Fumaric acid	Bacteria	Verrucomicrobiota	Verrucomicrobiae	Opitutales	Opitutaceae	Cephaloticoccus	NA
ASV_224	EcMF	C00183	-8.25	L-Valine	Bacteria	Verrucomicrobiota	Verrucomicrobiae	Opitutales	Opitutaceae	Cephaloticoccus	NA
ASV_224	EcMF	C00037	1.25	Glycine	Bacteria	Verrucomicrobiota	Verrucomicrobiae	Opitutales	Opitutaceae	Cephaloticoccus	NA
ASV_224	EcMF	C00184	-8.25	Dihydroxyacetone	Bacteria	Verrucomicrobiota	Verrucomicrobiae	Opitutales	Opitutaceae	Cephaloticoccus	NA
ASV_224	EcMF	C01879	8.25	Pyroglutamic acid	Bacteria	Verrucomicrobiota	Verrucomicrobiae	Opitutales	Opitutaceae	Cephaloticoccus	NA
ASV_224	EcMF	C00042	8.25	Succinic acid	Bacteria	Verrucomicrobiota	Verrucomicrobiae	Opitutales	Opitutaceae	Cephaloticoccus	NA
ASV_224	EcMF	C00025	1.83333	L-Glutamic acid	Bacteria	Verrucomicrobiota	Verrucomicrobiae	Opitutales	Opitutaceae	Cephaloticoccus	NA
ASV_224	EcMF	C00186	-8.25	L-Lactic acid	Bacteria	Verrucomicrobiota	Verrucomicrobiae	Opitutales	Opitutaceae	Cephaloticoccus	NA
ASV_225	EcMF	C00249	5.5	Palmitic acid	Bacteria	Planctomycetota	Planctomycetes	Gemmatales	Gemmataceae	Fimbriiglobus	NA
ASV_225	EcMF	C00186	-5.5	L-Lactic acid	Bacteria	Planctomycetota	Planctomycetes	Gemmatales	Gemmataceae	Fimbriiglobus	NA
ASV_225	No EcMF	C00037	0.848485	Glycine	Bacteria	Planctomycetota	Planctomycetes	Gemmatales	Gemmataceae	Fimbriiglobus	NA
ASV_225	EcMF	C00037	1.33333	Glycine	Bacteria	Planctomycetota	Planctomycetes	Gemmatales	Gemmataceae	Fimbriiglobus	NA
ASV_225	No EcMF	C00025	-4.27778	L-Glutamic acid	Bacteria	Planctomycetota	Planctomycetes	Gemmatales	Gemmataceae	Fimbriiglobus	NA
ASV_225	No EcMF	C00186	-3.5	L-Lactic acid	Bacteria	Planctomycetota	Planctomycetes	Gemmatales	Gemmataceae	Fimbriiglobus	NA
ASV_225	No EcMF	C00249	3.5	Palmitic acid	Bacteria	Planctomycetota	Planctomycetes	Gemmatales	Gemmataceae	Fimbriiglobus	NA
ASV_225	No EcMF	C00183	-3.5	L-Valine	Bacteria	Planctomycetota	Planctomycetes	Gemmatales	Gemmataceae	Fimbriiglobus	NA
ASV_225	EcMF	C00025	-6.72222	L-Glutamic acid	Bacteria	Planctomycetota	Planctomycetes	Gemmatales	Gemmataceae	Fimbriiglobus	NA
ASV_225	EcMF	C00122	5.5	Fumaric acid	Bacteria	Planctomycetota	Planctomycetes	Gemmatales	Gemmataceae	Fimbriiglobus	NA
ASV_225	EcMF	C00183	-5.5	L-Valine	Bacteria	Planctomycetota	Planctomycetes	Gemmatales	Gemmataceae	Fimbriiglobus	NA
ASV_225	EcMF	C00042	8.25	Succinic acid	Bacteria	Planctomycetota	Planctomycetes	Gemmatales	Gemmataceae	Fimbriiglobus	NA
ASV_225	No EcMF	C00042	5.25	Succinic acid	Bacteria	Planctomycetota	Planctomycetes	Gemmatales	Gemmataceae	Fimbriiglobus	NA
ASV_225	No EcMF	C00122	3.5	Fumaric acid	Bacteria	Planctomycetota	Planctomycetes	Gemmatales	Gemmataceae	Fimbriiglobus	NA
ASV_226	No EcMF	C00025	-18	L-Glutamic acid	Bacteria	Proteobacteria	Gammaproteobacteria	Burkholderiales	Comamonadaceae	Ramlibacter	NA
ASV_226	No EcMF	C00184	-18	Dihydroxyacetone	Bacteria	Proteobacteria	Gammaproteobacteria	Burkholderiales	Comamonadaceae	Ramlibacter	NA
ASV_226	No EcMF	C00183	-18	L-Valine	Bacteria	Proteobacteria	Gammaproteobacteria	Burkholderiales	Comamonadaceae	Ramlibacter	NA
ASV_226	No EcMF	C00037	-6.54545	Glycine	Bacteria	Proteobacteria	Gammaproteobacteria	Burkholderiales	Comamonadaceae	Ramlibacter	NA
ASV_226	No EcMF	C00249	18	Palmitic acid	Bacteria	Proteobacteria	Gammaproteobacteria	Burkholderiales	Comamonadaceae	Ramlibacter	NA
ASV_226	No EcMF	C00188	-9	L-Threonine	Bacteria	Proteobacteria	Gammaproteobacteria	Burkholderiales	Comamonadaceae	Ramlibacter	NA
ASV_226	No EcMF	C00042	36	Succinic acid	Bacteria	Proteobacteria	Gammaproteobacteria	Burkholderiales	Comamonadaceae	Ramlibacter	NA
ASV_226	No EcMF	C00122	18	Fumaric acid	Bacteria	Proteobacteria	Gammaproteobacteria	Burkholderiales	Comamonadaceae	Ramlibacter	NA
ASV_226	No EcMF	C01879	18	Pyroglutamic acid	Bacteria	Proteobacteria	Gammaproteobacteria	Burkholderiales	Comamonadaceae	Ramlibacter	NA
ASV_227	EcMF	C00183	-6.75	L-Valine	Bacteria	Acidobacteriota	Vicinamibacteria	Vicinamibacterales	Vicinamibacteraceae	Luteitalea	NA
ASV_227	EcMF	C00249	6.75	Palmitic acid	Bacteria	Acidobacteriota	Vicinamibacteria	Vicinamibacterales	Vicinamibacteraceae	Luteitalea	NA
ASV_227	EcMF	C00042	9	Succinic acid	Bacteria	Acidobacteriota	Vicinamibacteria	Vicinamibacterales	Vicinamibacteraceae	Luteitalea	NA
ASV_227	EcMF	C00025	-1.40625	L-Glutamic acid	Bacteria	Acidobacteriota	Vicinamibacteria	Vicinamibacterales	Vicinamibacteraceae	Luteitalea	NA
ASV_227	EcMF	C00186	-6.75	L-Lactic acid	Bacteria	Acidobacteriota	Vicinamibacteria	Vicinamibacterales	Vicinamibacteraceae	Luteitalea	NA
ASV_227	EcMF	C00122	6.75	Fumaric acid	Bacteria	Acidobacteriota	Vicinamibacteria	Vicinamibacterales	Vicinamibacteraceae	Luteitalea	NA
ASV_227	EcMF	C00037	5.52273	Glycine	Bacteria	Acidobacteriota	Vicinamibacteria	Vicinamibacterales	Vicinamibacteraceae	Luteitalea	NA
ASV_228	No EcMF	C00186	-5	L-Lactic acid	Bacteria	Proteobacteria	Alphaproteobacteria	Sphingomonadales	Sphingomonadaceae	Sphingomonas	NA
ASV_228	No EcMF	C00025	-2.77778	L-Glutamic acid	Bacteria	Proteobacteria	Alphaproteobacteria	Sphingomonadales	Sphingomonadaceae	Sphingomonas	NA
ASV_228	No EcMF	C00183	-5	L-Valine	Bacteria	Proteobacteria	Alphaproteobacteria	Sphingomonadales	Sphingomonadaceae	Sphingomonas	NA
ASV_228	No EcMF	C01879	-5	Pyroglutamic acid	Bacteria	Proteobacteria	Alphaproteobacteria	Sphingomonadales	Sphingomonadaceae	Sphingomonas	NA
ASV_228	No EcMF	C00037	1.5	Glycine	Bacteria	Proteobacteria	Alphaproteobacteria	Sphingomonadales	Sphingomonadaceae	Sphingomonas	NA
ASV_228	No EcMF	C00042	7.5	Succinic acid	Bacteria	Proteobacteria	Alphaproteobacteria	Sphingomonadales	Sphingomonadaceae	Sphingomonas	NA
ASV_228	No EcMF	C00249	5	Palmitic acid	Bacteria	Proteobacteria	Alphaproteobacteria	Sphingomonadales	Sphingomonadaceae	Sphingomonas	NA
ASV_228	No EcMF	C01384	5	Maleic acid	Bacteria	Proteobacteria	Alphaproteobacteria	Sphingomonadales	Sphingomonadaceae	Sphingomonas	NA
ASV_228	No EcMF	C06104	5	Adipic acid	Bacteria	Proteobacteria	Alphaproteobacteria	Sphingomonadales	Sphingomonadaceae	Sphingomonas	NA
ASV_228	No EcMF	C00122	6.66667	Fumaric acid	Bacteria	Proteobacteria	Alphaproteobacteria	Sphingomonadales	Sphingomonadaceae	Sphingomonas	NA
ASV_229	No EcMF	C00042	3.67	Succinic acid	Bacteria	Bacteroidota	Bacteroidia	Cytophagales	Spirosomaceae	Dyadobacter	NA
ASV_229	No EcMF	C01879	-3.67	Pyroglutamic acid	Bacteria	Bacteroidota	Bacteroidia	Cytophagales	Spirosomaceae	Dyadobacter	NA
ASV_229	No EcMF	C00186	-3.67	L-Lactic acid	Bacteria	Bacteroidota	Bacteroidia	Cytophagales	Spirosomaceae	Dyadobacter	NA
ASV_229	No EcMF	C06104	3.67	Adipic acid	Bacteria	Bacteroidota	Bacteroidia	Cytophagales	Spirosomaceae	Dyadobacter	NA
ASV_229	No EcMF	C00188	7.34	L-Threonine	Bacteria	Bacteroidota	Bacteroidia	Cytophagales	Spirosomaceae	Dyadobacter	NA
ASV_229	No EcMF	C00183	-3.67	L-Valine	Bacteria	Bacteroidota	Bacteroidia	Cytophagales	Spirosomaceae	Dyadobacter	NA
ASV_229	No EcMF	C00025	-1.468	L-Glutamic acid	Bacteria	Bacteroidota	Bacteroidia	Cytophagales	Spirosomaceae	Dyadobacter	NA
ASV_229	No EcMF	C00037	-0.9175	Glycine	Bacteria	Bacteroidota	Bacteroidia	Cytophagales	Spirosomaceae	Dyadobacter	NA
ASV_229	No EcMF	C00249	3.67	Palmitic acid	Bacteria	Bacteroidota	Bacteroidia	Cytophagales	Spirosomaceae	Dyadobacter	NA
ASV_229	No EcMF	C00122	3.67	Fumaric acid	Bacteria	Bacteroidota	Bacteroidia	Cytophagales	Spirosomaceae	Dyadobacter	NA
ASV_23	No EcMF	C00186	-23.3333	L-Lactic acid	Bacteria	Proteobacteria	Gammaproteobacteria	Burkholderiales	Comamonadaceae	Variovorax	NA
ASV_23	No EcMF	C01879	-46.6667	Pyroglutamic acid	Bacteria	Proteobacteria	Gammaproteobacteria	Burkholderiales	Comamonadaceae	Variovorax	NA
ASV_23	No EcMF	C01384	23.3333	Maleic acid	Bacteria	Proteobacteria	Gammaproteobacteria	Burkholderiales	Comamonadaceae	Variovorax	NA
ASV_23	EcMF	C00186	-29.8333	L-Lactic acid	Bacteria	Proteobacteria	Gammaproteobacteria	Burkholderiales	Comamonadaceae	Variovorax	NA
ASV_23	No EcMF	C00037	2.59259	Glycine	Bacteria	Proteobacteria	Gammaproteobacteria	Burkholderiales	Comamonadaceae	Variovorax	NA
ASV_23	EcMF	C01384	29.8333	Maleic acid	Bacteria	Proteobacteria	Gammaproteobacteria	Burkholderiales	Comamonadaceae	Variovorax	NA
ASV_23	EcMF	C00037	3.31481	Glycine	Bacteria	Proteobacteria	Gammaproteobacteria	Burkholderiales	Comamonadaceae	Variovorax	NA
ASV_23	No EcMF	C00249	23.3333	Palmitic acid	Bacteria	Proteobacteria	Gammaproteobacteria	Burkholderiales	Comamonadaceae	Variovorax	NA
ASV_23	No EcMF	C00042	46.6667	Succinic acid	Bacteria	Proteobacteria	Gammaproteobacteria	Burkholderiales	Comamonadaceae	Variovorax	NA
ASV_23	EcMF	C01879	-59.6667	Pyroglutamic acid	Bacteria	Proteobacteria	Gammaproteobacteria	Burkholderiales	Comamonadaceae	Variovorax	NA
ASV_23	No EcMF	C00183	-23.3333	L-Valine	Bacteria	Proteobacteria	Gammaproteobacteria	Burkholderiales	Comamonadaceae	Variovorax	NA
ASV_23	EcMF	C00249	29.8333	Palmitic acid	Bacteria	Proteobacteria	Gammaproteobacteria	Burkholderiales	Comamonadaceae	Variovorax	NA
ASV_23	No EcMF	C00122	37.3333	Fumaric acid	Bacteria	Proteobacteria	Gammaproteobacteria	Burkholderiales	Comamonadaceae	Variovorax	NA
ASV_23	EcMF	C00042	59.6667	Succinic acid	Bacteria	Proteobacteria	Gammaproteobacteria	Burkholderiales	Comamonadaceae	Variovorax	NA
ASV_23	No EcMF	C00025	-0.897436	L-Glutamic acid	Bacteria	Proteobacteria	Gammaproteobacteria	Burkholderiales	Comamonadaceae	Variovorax	NA
ASV_23	No EcMF	C00188	46.6667	L-Threonine	Bacteria	Proteobacteria	Gammaproteobacteria	Burkholderiales	Comamonadaceae	Variovorax	NA
ASV_23	EcMF	C00188	59.6667	L-Threonine	Bacteria	Proteobacteria	Gammaproteobacteria	Burkholderiales	Comamonadaceae	Variovorax	NA
ASV_23	EcMF	C00183	-29.8333	L-Valine	Bacteria	Proteobacteria	Gammaproteobacteria	Burkholderiales	Comamonadaceae	Variovorax	NA
ASV_23	EcMF	C00122	47.7333	Fumaric acid	Bacteria	Proteobacteria	Gammaproteobacteria	Burkholderiales	Comamonadaceae	Variovorax	NA
ASV_23	EcMF	C00025	-1.14744	L-Glutamic acid	Bacteria	Proteobacteria	Gammaproteobacteria	Burkholderiales	Comamonadaceae	Variovorax	NA
ASV_230	No EcMF	C00037	14.875	Glycine	Bacteria	Firmicutes	Bacilli	Lactobacillales	Listeriaceae	Listeria	NA
ASV_230	No EcMF	C00025	2.125	L-Glutamic acid	Bacteria	Firmicutes	Bacilli	Lactobacillales	Listeriaceae	Listeria	NA
ASV_230	No EcMF	C00042	22.6667	Succinic acid	Bacteria	Firmicutes	Bacilli	Lactobacillales	Listeriaceae	Listeria	NA
ASV_230	No EcMF	C00183	-17	L-Valine	Bacteria	Firmicutes	Bacilli	Lactobacillales	Listeriaceae	Listeria	NA
ASV_230	No EcMF	C00249	17	Palmitic acid	Bacteria	Firmicutes	Bacilli	Lactobacillales	Listeriaceae	Listeria	NA
ASV_230	No EcMF	C00122	17	Fumaric acid	Bacteria	Firmicutes	Bacilli	Lactobacillales	Listeriaceae	Listeria	NA
ASV_231	EcMF	C00186	-1	L-Lactic acid	Bacteria	Proteobacteria	Gammaproteobacteria	Gammaproteobacteria Incertae Sedis	Unknown Family	Acidibacter	NA
ASV_231	EcMF	C01879	-1	Pyroglutamic acid	Bacteria	Proteobacteria	Gammaproteobacteria	Gammaproteobacteria Incertae Sedis	Unknown Family	Acidibacter	NA
ASV_231	No EcMF	C01879	-8	Pyroglutamic acid	Bacteria	Proteobacteria	Gammaproteobacteria	Gammaproteobacteria Incertae Sedis	Unknown Family	Acidibacter	NA
ASV_231	No EcMF	C00042	10.6667	Succinic acid	Bacteria	Proteobacteria	Gammaproteobacteria	Gammaproteobacteria Incertae Sedis	Unknown Family	Acidibacter	NA
ASV_231	No EcMF	C00188	8	L-Threonine	Bacteria	Proteobacteria	Gammaproteobacteria	Gammaproteobacteria Incertae Sedis	Unknown Family	Acidibacter	NA
ASV_231	EcMF	C00037	0.9	Glycine	Bacteria	Proteobacteria	Gammaproteobacteria	Gammaproteobacteria Incertae Sedis	Unknown Family	Acidibacter	NA
ASV_231	No EcMF	C00249	12	Palmitic acid	Bacteria	Proteobacteria	Gammaproteobacteria	Gammaproteobacteria Incertae Sedis	Unknown Family	Acidibacter	NA
ASV_231	EcMF	C00042	1.33333	Succinic acid	Bacteria	Proteobacteria	Gammaproteobacteria	Gammaproteobacteria Incertae Sedis	Unknown Family	Acidibacter	NA
ASV_231	EcMF	C00122	1	Fumaric acid	Bacteria	Proteobacteria	Gammaproteobacteria	Gammaproteobacteria Incertae Sedis	Unknown Family	Acidibacter	NA
ASV_231	No EcMF	C00186	-8	L-Lactic acid	Bacteria	Proteobacteria	Gammaproteobacteria	Gammaproteobacteria Incertae Sedis	Unknown Family	Acidibacter	NA
ASV_231	EcMF	C00249	1.5	Palmitic acid	Bacteria	Proteobacteria	Gammaproteobacteria	Gammaproteobacteria Incertae Sedis	Unknown Family	Acidibacter	NA
ASV_231	No EcMF	C00122	8	Fumaric acid	Bacteria	Proteobacteria	Gammaproteobacteria	Gammaproteobacteria Incertae Sedis	Unknown Family	Acidibacter	NA
ASV_231	EcMF	C00183	-1	L-Valine	Bacteria	Proteobacteria	Gammaproteobacteria	Gammaproteobacteria Incertae Sedis	Unknown Family	Acidibacter	NA
ASV_231	EcMF	C00188	1	L-Threonine	Bacteria	Proteobacteria	Gammaproteobacteria	Gammaproteobacteria Incertae Sedis	Unknown Family	Acidibacter	NA
ASV_231	EcMF	C06104	1	Adipic acid	Bacteria	Proteobacteria	Gammaproteobacteria	Gammaproteobacteria Incertae Sedis	Unknown Family	Acidibacter	NA
ASV_231	EcMF	C00025	-0.133333	L-Glutamic acid	Bacteria	Proteobacteria	Gammaproteobacteria	Gammaproteobacteria Incertae Sedis	Unknown Family	Acidibacter	NA
ASV_231	No EcMF	C06104	8	Adipic acid	Bacteria	Proteobacteria	Gammaproteobacteria	Gammaproteobacteria Incertae Sedis	Unknown Family	Acidibacter	NA
ASV_231	No EcMF	C00037	7.2	Glycine	Bacteria	Proteobacteria	Gammaproteobacteria	Gammaproteobacteria Incertae Sedis	Unknown Family	Acidibacter	NA
ASV_231	No EcMF	C00025	-1.06667	L-Glutamic acid	Bacteria	Proteobacteria	Gammaproteobacteria	Gammaproteobacteria Incertae Sedis	Unknown Family	Acidibacter	NA
ASV_231	No EcMF	C00183	-8	L-Valine	Bacteria	Proteobacteria	Gammaproteobacteria	Gammaproteobacteria Incertae Sedis	Unknown Family	Acidibacter	NA
ASV_232	No EcMF	C00042	9	Succinic acid	Bacteria	Proteobacteria	Alphaproteobacteria	Rhizobiales	Xanthobacteraceae	Tardiphaga	robiniae
ASV_232	EcMF	C00025	-2.5	L-Glutamic acid	Bacteria	Proteobacteria	Alphaproteobacteria	Rhizobiales	Xanthobacteraceae	Tardiphaga	robiniae
ASV_232	EcMF	C00183	-2.5	L-Valine	Bacteria	Proteobacteria	Alphaproteobacteria	Rhizobiales	Xanthobacteraceae	Tardiphaga	robiniae
ASV_232	No EcMF	C00186	-4.5	L-Lactic acid	Bacteria	Proteobacteria	Alphaproteobacteria	Rhizobiales	Xanthobacteraceae	Tardiphaga	robiniae
ASV_232	EcMF	C00122	2.5	Fumaric acid	Bacteria	Proteobacteria	Alphaproteobacteria	Rhizobiales	Xanthobacteraceae	Tardiphaga	robiniae
ASV_232	No EcMF	C00183	-4.5	L-Valine	Bacteria	Proteobacteria	Alphaproteobacteria	Rhizobiales	Xanthobacteraceae	Tardiphaga	robiniae
ASV_232	EcMF	C00249	7.5	Palmitic acid	Bacteria	Proteobacteria	Alphaproteobacteria	Rhizobiales	Xanthobacteraceae	Tardiphaga	robiniae
ASV_232	EcMF	C00042	5	Succinic acid	Bacteria	Proteobacteria	Alphaproteobacteria	Rhizobiales	Xanthobacteraceae	Tardiphaga	robiniae
ASV_232	No EcMF	C00249	13.5	Palmitic acid	Bacteria	Proteobacteria	Alphaproteobacteria	Rhizobiales	Xanthobacteraceae	Tardiphaga	robiniae
ASV_232	No EcMF	C01879	-4.5	Pyroglutamic acid	Bacteria	Proteobacteria	Alphaproteobacteria	Rhizobiales	Xanthobacteraceae	Tardiphaga	robiniae
ASV_232	No EcMF	C00037	-0.642857	Glycine	Bacteria	Proteobacteria	Alphaproteobacteria	Rhizobiales	Xanthobacteraceae	Tardiphaga	robiniae
ASV_232	No EcMF	C00025	-4.5	L-Glutamic acid	Bacteria	Proteobacteria	Alphaproteobacteria	Rhizobiales	Xanthobacteraceae	Tardiphaga	robiniae
ASV_232	No EcMF	C00122	4.5	Fumaric acid	Bacteria	Proteobacteria	Alphaproteobacteria	Rhizobiales	Xanthobacteraceae	Tardiphaga	robiniae
ASV_232	EcMF	C00186	-2.5	L-Lactic acid	Bacteria	Proteobacteria	Alphaproteobacteria	Rhizobiales	Xanthobacteraceae	Tardiphaga	robiniae
ASV_232	EcMF	C00037	-0.357143	Glycine	Bacteria	Proteobacteria	Alphaproteobacteria	Rhizobiales	Xanthobacteraceae	Tardiphaga	robiniae
ASV_232	EcMF	C01879	-2.5	Pyroglutamic acid	Bacteria	Proteobacteria	Alphaproteobacteria	Rhizobiales	Xanthobacteraceae	Tardiphaga	robiniae
ASV_233	EcMF	C00183	-7.25	L-Valine	Bacteria	Proteobacteria	Alphaproteobacteria	Caulobacterales	Caulobacteraceae	Phenylobacterium	NA
ASV_233	EcMF	C00025	0.805556	L-Glutamic acid	Bacteria	Proteobacteria	Alphaproteobacteria	Caulobacterales	Caulobacteraceae	Phenylobacterium	NA
ASV_233	EcMF	C01879	-7.25	Pyroglutamic acid	Bacteria	Proteobacteria	Alphaproteobacteria	Caulobacterales	Caulobacteraceae	Phenylobacterium	NA
ASV_233	EcMF	C06104	7.25	Adipic acid	Bacteria	Proteobacteria	Alphaproteobacteria	Caulobacterales	Caulobacteraceae	Phenylobacterium	NA
ASV_233	EcMF	C00122	7.25	Fumaric acid	Bacteria	Proteobacteria	Alphaproteobacteria	Caulobacterales	Caulobacteraceae	Phenylobacterium	NA
ASV_233	EcMF	C00042	7.25	Succinic acid	Bacteria	Proteobacteria	Alphaproteobacteria	Caulobacterales	Caulobacteraceae	Phenylobacterium	NA
ASV_234	EcMF	C00183	-2	L-Valine	Bacteria	Planctomycetota	Planctomycetes	Gemmatales	Gemmataceae	Telmatocola	NA
ASV_234	EcMF	C00025	-0.444444	L-Glutamic acid	Bacteria	Planctomycetota	Planctomycetes	Gemmatales	Gemmataceae	Telmatocola	NA
ASV_234	No EcMF	C00183	-3.5	L-Valine	Bacteria	Planctomycetota	Planctomycetes	Gemmatales	Gemmataceae	Telmatocola	NA
ASV_234	EcMF	C00037	0.969697	Glycine	Bacteria	Planctomycetota	Planctomycetes	Gemmatales	Gemmataceae	Telmatocola	NA
ASV_234	EcMF	C00249	2	Palmitic acid	Bacteria	Planctomycetota	Planctomycetes	Gemmatales	Gemmataceae	Telmatocola	NA
ASV_234	No EcMF	C00122	3.5	Fumaric acid	Bacteria	Planctomycetota	Planctomycetes	Gemmatales	Gemmataceae	Telmatocola	NA
ASV_234	No EcMF	C00025	-0.777778	L-Glutamic acid	Bacteria	Planctomycetota	Planctomycetes	Gemmatales	Gemmataceae	Telmatocola	NA
ASV_234	No EcMF	C00037	1.69697	Glycine	Bacteria	Planctomycetota	Planctomycetes	Gemmatales	Gemmataceae	Telmatocola	NA
ASV_234	EcMF	C00042	2.66667	Succinic acid	Bacteria	Planctomycetota	Planctomycetes	Gemmatales	Gemmataceae	Telmatocola	NA
ASV_234	EcMF	C00122	2	Fumaric acid	Bacteria	Planctomycetota	Planctomycetes	Gemmatales	Gemmataceae	Telmatocola	NA
ASV_234	No EcMF	C00249	3.5	Palmitic acid	Bacteria	Planctomycetota	Planctomycetes	Gemmatales	Gemmataceae	Telmatocola	NA
ASV_234	No EcMF	C00042	4.66667	Succinic acid	Bacteria	Planctomycetota	Planctomycetes	Gemmatales	Gemmataceae	Telmatocola	NA
ASV_235	No EcMF	C01879	-8.66667	Pyroglutamic acid	Bacteria	Bacteroidota	Bacteroidia	Cytophagales	Spirosomaceae	Dyadobacter	psychrophilus
ASV_235	No EcMF	C00025	-5.77778	L-Glutamic acid	Bacteria	Bacteroidota	Bacteroidia	Cytophagales	Spirosomaceae	Dyadobacter	psychrophilus
ASV_235	No EcMF	C00188	-8.66667	L-Threonine	Bacteria	Bacteroidota	Bacteroidia	Cytophagales	Spirosomaceae	Dyadobacter	psychrophilus
ASV_235	No EcMF	C00249	8.66667	Palmitic acid	Bacteria	Bacteroidota	Bacteroidia	Cytophagales	Spirosomaceae	Dyadobacter	psychrophilus
ASV_235	No EcMF	C00042	11.5556	Succinic acid	Bacteria	Bacteroidota	Bacteroidia	Cytophagales	Spirosomaceae	Dyadobacter	psychrophilus
ASV_235	No EcMF	C00183	-8.66667	L-Valine	Bacteria	Bacteroidota	Bacteroidia	Cytophagales	Spirosomaceae	Dyadobacter	psychrophilus
ASV_235	No EcMF	C00037	-1.92593	Glycine	Bacteria	Bacteroidota	Bacteroidia	Cytophagales	Spirosomaceae	Dyadobacter	psychrophilus
ASV_235	No EcMF	C00122	8.66667	Fumaric acid	Bacteria	Bacteroidota	Bacteroidia	Cytophagales	Spirosomaceae	Dyadobacter	psychrophilus
ASV_236	No EcMF	C00042	5.5	Succinic acid	Bacteria	Planctomycetota	Planctomycetes	Isosphaerales	Isosphaeraceae	Singulisphaera	acidiphila
ASV_236	No EcMF	C01879	-5.5	Pyroglutamic acid	Bacteria	Planctomycetota	Planctomycetes	Isosphaerales	Isosphaeraceae	Singulisphaera	acidiphila
ASV_236	No EcMF	C00122	5.5	Fumaric acid	Bacteria	Planctomycetota	Planctomycetes	Isosphaerales	Isosphaeraceae	Singulisphaera	acidiphila
ASV_236	No EcMF	C00188	5.5	L-Threonine	Bacteria	Planctomycetota	Planctomycetes	Isosphaerales	Isosphaeraceae	Singulisphaera	acidiphila
ASV_236	No EcMF	C00183	-5.5	L-Valine	Bacteria	Planctomycetota	Planctomycetes	Isosphaerales	Isosphaeraceae	Singulisphaera	acidiphila
ASV_236	No EcMF	C00025	-6.05	L-Glutamic acid	Bacteria	Planctomycetota	Planctomycetes	Isosphaerales	Isosphaeraceae	Singulisphaera	acidiphila
ASV_237	EcMF	C00042	6.66667	Succinic acid	Bacteria	Firmicutes	Bacilli	Paenibacillales	Paenibacillaceae	Paenibacillus	NA
ASV_237	EcMF	C00183	-4	L-Valine	Bacteria	Firmicutes	Bacilli	Paenibacillales	Paenibacillaceae	Paenibacillus	NA
ASV_237	EcMF	C00037	1.2	Glycine	Bacteria	Firmicutes	Bacilli	Paenibacillales	Paenibacillaceae	Paenibacillus	NA
ASV_237	EcMF	C01879	-4	Pyroglutamic acid	Bacteria	Firmicutes	Bacilli	Paenibacillales	Paenibacillaceae	Paenibacillus	NA
ASV_237	EcMF	C00025	-0.888889	L-Glutamic acid	Bacteria	Firmicutes	Bacilli	Paenibacillales	Paenibacillaceae	Paenibacillus	NA
ASV_237	EcMF	C00186	-4	L-Lactic acid	Bacteria	Firmicutes	Bacilli	Paenibacillales	Paenibacillaceae	Paenibacillus	NA
ASV_237	EcMF	C00249	4	Palmitic acid	Bacteria	Firmicutes	Bacilli	Paenibacillales	Paenibacillaceae	Paenibacillus	NA
ASV_237	EcMF	C00188	4	L-Threonine	Bacteria	Firmicutes	Bacilli	Paenibacillales	Paenibacillaceae	Paenibacillus	NA
ASV_237	EcMF	C06104	4	Adipic acid	Bacteria	Firmicutes	Bacilli	Paenibacillales	Paenibacillaceae	Paenibacillus	NA
ASV_237	EcMF	C00122	4	Fumaric acid	Bacteria	Firmicutes	Bacilli	Paenibacillales	Paenibacillaceae	Paenibacillus	NA
ASV_238	EcMF	C00025	-12.4286	L-Glutamic acid	Bacteria	Proteobacteria	Alphaproteobacteria	Rhizobiales	Rhizobiaceae	Allorhizobium-Neorhizobium-Pararhizobium-Rhizobium	NA
ASV_238	EcMF	C00037	12.0833	Glycine	Bacteria	Proteobacteria	Alphaproteobacteria	Rhizobiales	Rhizobiaceae	Allorhizobium-Neorhizobium-Pararhizobium-Rhizobium	NA
ASV_238	EcMF	C06104	14.5	Adipic acid	Bacteria	Proteobacteria	Alphaproteobacteria	Rhizobiales	Rhizobiaceae	Allorhizobium-Neorhizobium-Pararhizobium-Rhizobium	NA
ASV_238	EcMF	C00042	14.5	Succinic acid	Bacteria	Proteobacteria	Alphaproteobacteria	Rhizobiales	Rhizobiaceae	Allorhizobium-Neorhizobium-Pararhizobium-Rhizobium	NA
ASV_238	EcMF	C00183	-14.5	L-Valine	Bacteria	Proteobacteria	Alphaproteobacteria	Rhizobiales	Rhizobiaceae	Allorhizobium-Neorhizobium-Pararhizobium-Rhizobium	NA
ASV_238	EcMF	C00249	14.5	Palmitic acid	Bacteria	Proteobacteria	Alphaproteobacteria	Rhizobiales	Rhizobiaceae	Allorhizobium-Neorhizobium-Pararhizobium-Rhizobium	NA
ASV_238	EcMF	C00122	14.5	Fumaric acid	Bacteria	Proteobacteria	Alphaproteobacteria	Rhizobiales	Rhizobiaceae	Allorhizobium-Neorhizobium-Pararhizobium-Rhizobium	NA
ASV_239	No EcMF	C00249	6	Palmitic acid	Bacteria	Planctomycetota	Planctomycetes	Gemmatales	Gemmataceae	Gemmata	NA
ASV_239	No EcMF	C00186	-6	L-Lactic acid	Bacteria	Planctomycetota	Planctomycetes	Gemmatales	Gemmataceae	Gemmata	NA
ASV_239	No EcMF	C00183	-6	L-Valine	Bacteria	Planctomycetota	Planctomycetes	Gemmatales	Gemmataceae	Gemmata	NA
ASV_239	No EcMF	C00122	6	Fumaric acid	Bacteria	Planctomycetota	Planctomycetes	Gemmatales	Gemmataceae	Gemmata	NA
ASV_239	No EcMF	C01879	6	Pyroglutamic acid	Bacteria	Planctomycetota	Planctomycetes	Gemmatales	Gemmataceae	Gemmata	NA
ASV_239	No EcMF	C00025	-2	L-Glutamic acid	Bacteria	Planctomycetota	Planctomycetes	Gemmatales	Gemmataceae	Gemmata	NA
ASV_239	No EcMF	C00037	1.33333	Glycine	Bacteria	Planctomycetota	Planctomycetes	Gemmatales	Gemmataceae	Gemmata	NA
ASV_239	No EcMF	C00042	8	Succinic acid	Bacteria	Planctomycetota	Planctomycetes	Gemmatales	Gemmataceae	Gemmata	NA
ASV_24	No EcMF	C00183	-34.9967	L-Valine	Bacteria	Bacteroidota	Bacteroidia	Cytophagales	Spirosomaceae	Dyadobacter	NA
ASV_24	EcMF	C01879	-0.5	Pyroglutamic acid	Bacteria	Bacteroidota	Bacteroidia	Cytophagales	Spirosomaceae	Dyadobacter	NA
ASV_24	EcMF	C00183	-0.5	L-Valine	Bacteria	Bacteroidota	Bacteroidia	Cytophagales	Spirosomaceae	Dyadobacter	NA
ASV_24	EcMF	C00025	-0.111111	L-Glutamic acid	Bacteria	Bacteroidota	Bacteroidia	Cytophagales	Spirosomaceae	Dyadobacter	NA
ASV_24	No EcMF	C00025	-7.77704	L-Glutamic acid	Bacteria	Bacteroidota	Bacteroidia	Cytophagales	Spirosomaceae	Dyadobacter	NA
ASV_24	No EcMF	C00249	34.9967	Palmitic acid	Bacteria	Bacteroidota	Bacteroidia	Cytophagales	Spirosomaceae	Dyadobacter	NA
ASV_24	EcMF	C00042	0.666667	Succinic acid	Bacteria	Bacteroidota	Bacteroidia	Cytophagales	Spirosomaceae	Dyadobacter	NA
ASV_24	No EcMF	C00042	46.6622	Succinic acid	Bacteria	Bacteroidota	Bacteroidia	Cytophagales	Spirosomaceae	Dyadobacter	NA
ASV_24	EcMF	C00122	0.5	Fumaric acid	Bacteria	Bacteroidota	Bacteroidia	Cytophagales	Spirosomaceae	Dyadobacter	NA
ASV_24	EcMF	C00249	0.5	Palmitic acid	Bacteria	Bacteroidota	Bacteroidia	Cytophagales	Spirosomaceae	Dyadobacter	NA
ASV_24	No EcMF	C00122	34.9967	Fumaric acid	Bacteria	Bacteroidota	Bacteroidia	Cytophagales	Spirosomaceae	Dyadobacter	NA
ASV_24	No EcMF	C01879	-34.9967	Pyroglutamic acid	Bacteria	Bacteroidota	Bacteroidia	Cytophagales	Spirosomaceae	Dyadobacter	NA
ASV_240	No EcMF	C00025	-2.5	L-Glutamic acid	Bacteria	Firmicutes	Bacilli	Lactobacillales	Enterococcaceae	Enterococcus	NA
ASV_240	No EcMF	C00042	6.66667	Succinic acid	Bacteria	Firmicutes	Bacilli	Lactobacillales	Enterococcaceae	Enterococcus	NA
ASV_240	No EcMF	C00037	4.5	Glycine	Bacteria	Firmicutes	Bacilli	Lactobacillales	Enterococcaceae	Enterococcus	NA
ASV_240	No EcMF	C00183	-5	L-Valine	Bacteria	Firmicutes	Bacilli	Lactobacillales	Enterococcaceae	Enterococcus	NA
ASV_240	No EcMF	C00249	5	Palmitic acid	Bacteria	Firmicutes	Bacilli	Lactobacillales	Enterococcaceae	Enterococcus	NA
ASV_240	No EcMF	C00122	5	Fumaric acid	Bacteria	Firmicutes	Bacilli	Lactobacillales	Enterococcaceae	Enterococcus	NA
ASV_240	No EcMF	C00186	-5	L-Lactic acid	Bacteria	Firmicutes	Bacilli	Lactobacillales	Enterococcaceae	Enterococcus	NA
ASV_241	No EcMF	C00025	-4.875	L-Glutamic acid	Bacteria	Proteobacteria	Alphaproteobacteria	Ferrovibrionales	Ferrovibrionaceae	Ferrovibrio	NA
ASV_241	No EcMF	C06104	18	Adipic acid	Bacteria	Proteobacteria	Alphaproteobacteria	Ferrovibrionales	Ferrovibrionaceae	Ferrovibrio	NA
ASV_241	No EcMF	C00037	4.5	Glycine	Bacteria	Proteobacteria	Alphaproteobacteria	Ferrovibrionales	Ferrovibrionaceae	Ferrovibrio	NA
ASV_241	No EcMF	C00122	9	Fumaric acid	Bacteria	Proteobacteria	Alphaproteobacteria	Ferrovibrionales	Ferrovibrionaceae	Ferrovibrio	NA
ASV_241	No EcMF	C01879	-9	Pyroglutamic acid	Bacteria	Proteobacteria	Alphaproteobacteria	Ferrovibrionales	Ferrovibrionaceae	Ferrovibrio	NA
ASV_241	No EcMF	C00183	-9	L-Valine	Bacteria	Proteobacteria	Alphaproteobacteria	Ferrovibrionales	Ferrovibrionaceae	Ferrovibrio	NA
ASV_241	No EcMF	C00249	9	Palmitic acid	Bacteria	Proteobacteria	Alphaproteobacteria	Ferrovibrionales	Ferrovibrionaceae	Ferrovibrio	NA
ASV_241	No EcMF	C00042	9	Succinic acid	Bacteria	Proteobacteria	Alphaproteobacteria	Ferrovibrionales	Ferrovibrionaceae	Ferrovibrio	NA
ASV_242	No EcMF	C00037	-0.168	Glycine	Bacteria	Proteobacteria	Alphaproteobacteria	Rhizobiales	Xanthobacteraceae	Rhodoplanes	NA
ASV_242	No EcMF	C00042	0.42	Succinic acid	Bacteria	Proteobacteria	Alphaproteobacteria	Rhizobiales	Xanthobacteraceae	Rhodoplanes	NA
ASV_242	No EcMF	C00122	0.42	Fumaric acid	Bacteria	Proteobacteria	Alphaproteobacteria	Rhizobiales	Xanthobacteraceae	Rhodoplanes	NA
ASV_242	No EcMF	C00188	-0.42	L-Threonine	Bacteria	Proteobacteria	Alphaproteobacteria	Rhizobiales	Xanthobacteraceae	Rhodoplanes	NA
ASV_242	EcMF	C00184	-0.25	Dihydroxyacetone	Bacteria	Proteobacteria	Alphaproteobacteria	Rhizobiales	Xanthobacteraceae	Rhodoplanes	NA
ASV_242	EcMF	C00025	-0.0277778	L-Glutamic acid	Bacteria	Proteobacteria	Alphaproteobacteria	Rhizobiales	Xanthobacteraceae	Rhodoplanes	NA
ASV_242	No EcMF	C00183	-0.42	L-Valine	Bacteria	Proteobacteria	Alphaproteobacteria	Rhizobiales	Xanthobacteraceae	Rhodoplanes	NA
ASV_242	EcMF	C00042	0.25	Succinic acid	Bacteria	Proteobacteria	Alphaproteobacteria	Rhizobiales	Xanthobacteraceae	Rhodoplanes	NA
ASV_242	EcMF	C00037	-0.1	Glycine	Bacteria	Proteobacteria	Alphaproteobacteria	Rhizobiales	Xanthobacteraceae	Rhodoplanes	NA
ASV_242	No EcMF	C00025	-0.0466667	L-Glutamic acid	Bacteria	Proteobacteria	Alphaproteobacteria	Rhizobiales	Xanthobacteraceae	Rhodoplanes	NA
ASV_242	EcMF	C01879	-0.25	Pyroglutamic acid	Bacteria	Proteobacteria	Alphaproteobacteria	Rhizobiales	Xanthobacteraceae	Rhodoplanes	NA
ASV_242	EcMF	C00122	0.25	Fumaric acid	Bacteria	Proteobacteria	Alphaproteobacteria	Rhizobiales	Xanthobacteraceae	Rhodoplanes	NA
ASV_242	EcMF	C00188	-0.25	L-Threonine	Bacteria	Proteobacteria	Alphaproteobacteria	Rhizobiales	Xanthobacteraceae	Rhodoplanes	NA
ASV_242	No EcMF	C00184	-0.42	Dihydroxyacetone	Bacteria	Proteobacteria	Alphaproteobacteria	Rhizobiales	Xanthobacteraceae	Rhodoplanes	NA
ASV_242	No EcMF	C01879	-0.42	Pyroglutamic acid	Bacteria	Proteobacteria	Alphaproteobacteria	Rhizobiales	Xanthobacteraceae	Rhodoplanes	NA
ASV_242	EcMF	C00183	-0.25	L-Valine	Bacteria	Proteobacteria	Alphaproteobacteria	Rhizobiales	Xanthobacteraceae	Rhodoplanes	NA
ASV_243	EcMF	C00122	5.2	Fumaric acid	Bacteria	Firmicutes	Bacilli	Bacillales	Planococcaceae	Lysinibacillus	NA
ASV_243	EcMF	C00183	-5.2	L-Valine	Bacteria	Firmicutes	Bacilli	Bacillales	Planococcaceae	Lysinibacillus	NA
ASV_243	EcMF	C06104	5.2	Adipic acid	Bacteria	Firmicutes	Bacilli	Bacillales	Planococcaceae	Lysinibacillus	NA
ASV_243	EcMF	C00042	5.2	Succinic acid	Bacteria	Firmicutes	Bacilli	Bacillales	Planococcaceae	Lysinibacillus	NA
ASV_244	EcMF	C00122	2.66667	Fumaric acid	Bacteria	Proteobacteria	Alphaproteobacteria	Rhizobiales	Xanthobacteraceae	Afipia	NA
ASV_244	EcMF	C00042	4	Succinic acid	Bacteria	Proteobacteria	Alphaproteobacteria	Rhizobiales	Xanthobacteraceae	Afipia	NA
ASV_244	EcMF	C00249	2.66667	Palmitic acid	Bacteria	Proteobacteria	Alphaproteobacteria	Rhizobiales	Xanthobacteraceae	Afipia	NA
ASV_244	No EcMF	C00025	-2.66667	L-Glutamic acid	Bacteria	Proteobacteria	Alphaproteobacteria	Rhizobiales	Xanthobacteraceae	Afipia	NA
ASV_244	EcMF	C01384	2.66667	Maleic acid	Bacteria	Proteobacteria	Alphaproteobacteria	Rhizobiales	Xanthobacteraceae	Afipia	NA
ASV_244	EcMF	C00183	-2.66667	L-Valine	Bacteria	Proteobacteria	Alphaproteobacteria	Rhizobiales	Xanthobacteraceae	Afipia	NA
ASV_244	No EcMF	C00183	-4	L-Valine	Bacteria	Proteobacteria	Alphaproteobacteria	Rhizobiales	Xanthobacteraceae	Afipia	NA
ASV_244	No EcMF	C01879	4	Pyroglutamic acid	Bacteria	Proteobacteria	Alphaproteobacteria	Rhizobiales	Xanthobacteraceae	Afipia	NA
ASV_244	No EcMF	C00122	4	Fumaric acid	Bacteria	Proteobacteria	Alphaproteobacteria	Rhizobiales	Xanthobacteraceae	Afipia	NA
ASV_244	No EcMF	C00042	6	Succinic acid	Bacteria	Proteobacteria	Alphaproteobacteria	Rhizobiales	Xanthobacteraceae	Afipia	NA
ASV_244	EcMF	C01879	2.66667	Pyroglutamic acid	Bacteria	Proteobacteria	Alphaproteobacteria	Rhizobiales	Xanthobacteraceae	Afipia	NA
ASV_244	No EcMF	C00249	4	Palmitic acid	Bacteria	Proteobacteria	Alphaproteobacteria	Rhizobiales	Xanthobacteraceae	Afipia	NA
ASV_244	EcMF	C00025	-1.77778	L-Glutamic acid	Bacteria	Proteobacteria	Alphaproteobacteria	Rhizobiales	Xanthobacteraceae	Afipia	NA
ASV_244	No EcMF	C01384	4	Maleic acid	Bacteria	Proteobacteria	Alphaproteobacteria	Rhizobiales	Xanthobacteraceae	Afipia	NA
ASV_244	No EcMF	C00186	-4	L-Lactic acid	Bacteria	Proteobacteria	Alphaproteobacteria	Rhizobiales	Xanthobacteraceae	Afipia	NA
ASV_244	EcMF	C00186	-2.66667	L-Lactic acid	Bacteria	Proteobacteria	Alphaproteobacteria	Rhizobiales	Xanthobacteraceae	Afipia	NA
ASV_245	EcMF	C00122	5.66667	Fumaric acid	Bacteria	Actinobacteriota	Thermoleophilia	Solirubrobacterales	Solirubrobacteraceae	Conexibacter	NA
ASV_245	EcMF	C00183	-5.66667	L-Valine	Bacteria	Actinobacteriota	Thermoleophilia	Solirubrobacterales	Solirubrobacteraceae	Conexibacter	NA
ASV_245	No EcMF	C00122	2	Fumaric acid	Bacteria	Actinobacteriota	Thermoleophilia	Solirubrobacterales	Solirubrobacteraceae	Conexibacter	NA
ASV_245	No EcMF	C00042	2	Succinic acid	Bacteria	Actinobacteriota	Thermoleophilia	Solirubrobacterales	Solirubrobacteraceae	Conexibacter	NA
ASV_245	EcMF	C00025	-1.21429	L-Glutamic acid	Bacteria	Actinobacteriota	Thermoleophilia	Solirubrobacterales	Solirubrobacteraceae	Conexibacter	NA
ASV_245	No EcMF	C00183	-2	L-Valine	Bacteria	Actinobacteriota	Thermoleophilia	Solirubrobacterales	Solirubrobacteraceae	Conexibacter	NA
ASV_245	No EcMF	C00249	2	Palmitic acid	Bacteria	Actinobacteriota	Thermoleophilia	Solirubrobacterales	Solirubrobacteraceae	Conexibacter	NA
ASV_245	EcMF	C00249	5.66667	Palmitic acid	Bacteria	Actinobacteriota	Thermoleophilia	Solirubrobacterales	Solirubrobacteraceae	Conexibacter	NA
ASV_245	EcMF	C00042	5.66667	Succinic acid	Bacteria	Actinobacteriota	Thermoleophilia	Solirubrobacterales	Solirubrobacteraceae	Conexibacter	NA
ASV_245	No EcMF	C00025	-0.428571	L-Glutamic acid	Bacteria	Actinobacteriota	Thermoleophilia	Solirubrobacterales	Solirubrobacteraceae	Conexibacter	NA
ASV_245	EcMF	C00037	-6.61111	Glycine	Bacteria	Actinobacteriota	Thermoleophilia	Solirubrobacterales	Solirubrobacteraceae	Conexibacter	NA
ASV_245	No EcMF	C00037	-2.33333	Glycine	Bacteria	Actinobacteriota	Thermoleophilia	Solirubrobacterales	Solirubrobacteraceae	Conexibacter	NA
ASV_246	No EcMF	C00183	-1.66667	L-Valine	Bacteria	Bacteroidota	Bacteroidia	Sphingobacteriales	Sphingobacteriaceae	Pedobacter	NA
ASV_246	No EcMF	C00042	2.77778	Succinic acid	Bacteria	Bacteroidota	Bacteroidia	Sphingobacteriales	Sphingobacteriaceae	Pedobacter	NA
ASV_246	EcMF	C00042	3.05556	Succinic acid	Bacteria	Bacteroidota	Bacteroidia	Sphingobacteriales	Sphingobacteriaceae	Pedobacter	NA
ASV_246	EcMF	C00183	-1.83333	L-Valine	Bacteria	Bacteroidota	Bacteroidia	Sphingobacteriales	Sphingobacteriaceae	Pedobacter	NA
ASV_246	EcMF	C00122	2.75	Fumaric acid	Bacteria	Bacteroidota	Bacteroidia	Sphingobacteriales	Sphingobacteriaceae	Pedobacter	NA
ASV_246	No EcMF	C00186	-3.33333	L-Lactic acid	Bacteria	Bacteroidota	Bacteroidia	Sphingobacteriales	Sphingobacteriaceae	Pedobacter	NA
ASV_246	No EcMF	C00122	2.5	Fumaric acid	Bacteria	Bacteroidota	Bacteroidia	Sphingobacteriales	Sphingobacteriaceae	Pedobacter	NA
ASV_246	EcMF	C00186	-3.66667	L-Lactic acid	Bacteria	Bacteroidota	Bacteroidia	Sphingobacteriales	Sphingobacteriaceae	Pedobacter	NA
ASV_246	EcMF	C00025	-1.1	L-Glutamic acid	Bacteria	Bacteroidota	Bacteroidia	Sphingobacteriales	Sphingobacteriaceae	Pedobacter	NA
ASV_246	EcMF	C00249	2.44444	Palmitic acid	Bacteria	Bacteroidota	Bacteroidia	Sphingobacteriales	Sphingobacteriaceae	Pedobacter	NA
ASV_246	No EcMF	C00249	2.22222	Palmitic acid	Bacteria	Bacteroidota	Bacteroidia	Sphingobacteriales	Sphingobacteriaceae	Pedobacter	NA
ASV_246	EcMF	C00037	1.46667	Glycine	Bacteria	Bacteroidota	Bacteroidia	Sphingobacteriales	Sphingobacteriaceae	Pedobacter	NA
ASV_246	No EcMF	C00025	-1	L-Glutamic acid	Bacteria	Bacteroidota	Bacteroidia	Sphingobacteriales	Sphingobacteriaceae	Pedobacter	NA
ASV_246	No EcMF	C00037	1.33333	Glycine	Bacteria	Bacteroidota	Bacteroidia	Sphingobacteriales	Sphingobacteriaceae	Pedobacter	NA
ASV_247	EcMF	C00042	11.5	Succinic acid	Bacteria	Proteobacteria	Alphaproteobacteria	Sphingomonadales	Sphingomonadaceae	Sphingomonas	NA
ASV_247	EcMF	C01879	-11.5	Pyroglutamic acid	Bacteria	Proteobacteria	Alphaproteobacteria	Sphingomonadales	Sphingomonadaceae	Sphingomonas	NA
ASV_247	EcMF	C00037	-2.875	Glycine	Bacteria	Proteobacteria	Alphaproteobacteria	Sphingomonadales	Sphingomonadaceae	Sphingomonas	NA
ASV_247	EcMF	C00183	-11.5	L-Valine	Bacteria	Proteobacteria	Alphaproteobacteria	Sphingomonadales	Sphingomonadaceae	Sphingomonas	NA
ASV_247	EcMF	C00122	11.5	Fumaric acid	Bacteria	Proteobacteria	Alphaproteobacteria	Sphingomonadales	Sphingomonadaceae	Sphingomonas	NA
ASV_247	EcMF	C00025	1.91667	L-Glutamic acid	Bacteria	Proteobacteria	Alphaproteobacteria	Sphingomonadales	Sphingomonadaceae	Sphingomonas	NA
ASV_248	EcMF	C00122	16	Fumaric acid	Bacteria	Proteobacteria	Gammaproteobacteria	Burkholderiales	Oxalobacteraceae	Massilia	brevitalea
ASV_248	No EcMF	C00025	-7.11667	L-Glutamic acid	Bacteria	Proteobacteria	Gammaproteobacteria	Burkholderiales	Oxalobacteraceae	Massilia	brevitalea
ASV_248	No EcMF	C00183	-3.5	L-Valine	Bacteria	Proteobacteria	Gammaproteobacteria	Burkholderiales	Oxalobacteraceae	Massilia	brevitalea
ASV_248	EcMF	C01879	48	Pyroglutamic acid	Bacteria	Proteobacteria	Gammaproteobacteria	Burkholderiales	Oxalobacteraceae	Massilia	brevitalea
ASV_248	No EcMF	C00042	6.125	Succinic acid	Bacteria	Proteobacteria	Gammaproteobacteria	Burkholderiales	Oxalobacteraceae	Massilia	brevitalea
ASV_248	EcMF	C00183	-16	L-Valine	Bacteria	Proteobacteria	Gammaproteobacteria	Burkholderiales	Oxalobacteraceae	Massilia	brevitalea
ASV_248	EcMF	C00186	-32	L-Lactic acid	Bacteria	Proteobacteria	Gammaproteobacteria	Burkholderiales	Oxalobacteraceae	Massilia	brevitalea
ASV_248	No EcMF	C01879	10.5	Pyroglutamic acid	Bacteria	Proteobacteria	Gammaproteobacteria	Burkholderiales	Oxalobacteraceae	Massilia	brevitalea
ASV_248	No EcMF	C00122	3.5	Fumaric acid	Bacteria	Proteobacteria	Gammaproteobacteria	Burkholderiales	Oxalobacteraceae	Massilia	brevitalea
ASV_248	EcMF	C00184	-26.6667	Dihydroxyacetone	Bacteria	Proteobacteria	Gammaproteobacteria	Burkholderiales	Oxalobacteraceae	Massilia	brevitalea
ASV_248	EcMF	C00249	16	Palmitic acid	Bacteria	Proteobacteria	Gammaproteobacteria	Burkholderiales	Oxalobacteraceae	Massilia	brevitalea
ASV_248	EcMF	C00025	-32.5333	L-Glutamic acid	Bacteria	Proteobacteria	Gammaproteobacteria	Burkholderiales	Oxalobacteraceae	Massilia	brevitalea
ASV_248	EcMF	C00042	28	Succinic acid	Bacteria	Proteobacteria	Gammaproteobacteria	Burkholderiales	Oxalobacteraceae	Massilia	brevitalea
ASV_248	No EcMF	C00249	3.5	Palmitic acid	Bacteria	Proteobacteria	Gammaproteobacteria	Burkholderiales	Oxalobacteraceae	Massilia	brevitalea
ASV_248	No EcMF	C00186	-7	L-Lactic acid	Bacteria	Proteobacteria	Gammaproteobacteria	Burkholderiales	Oxalobacteraceae	Massilia	brevitalea
ASV_248	No EcMF	C00037	2.91667	Glycine	Bacteria	Proteobacteria	Gammaproteobacteria	Burkholderiales	Oxalobacteraceae	Massilia	brevitalea
ASV_248	No EcMF	C00184	-5.83333	Dihydroxyacetone	Bacteria	Proteobacteria	Gammaproteobacteria	Burkholderiales	Oxalobacteraceae	Massilia	brevitalea
ASV_248	EcMF	C00037	13.3333	Glycine	Bacteria	Proteobacteria	Gammaproteobacteria	Burkholderiales	Oxalobacteraceae	Massilia	brevitalea
ASV_249	EcMF	C00183	-25	L-Valine	Bacteria	Proteobacteria	Alphaproteobacteria	Sphingomonadales	Sphingomonadaceae	Altererythrobacter	NA
ASV_249	EcMF	C00042	25	Succinic acid	Bacteria	Proteobacteria	Alphaproteobacteria	Sphingomonadales	Sphingomonadaceae	Altererythrobacter	NA
ASV_249	EcMF	C00188	50	L-Threonine	Bacteria	Proteobacteria	Alphaproteobacteria	Sphingomonadales	Sphingomonadaceae	Altererythrobacter	NA
ASV_249	EcMF	C00025	-5.20833	L-Glutamic acid	Bacteria	Proteobacteria	Alphaproteobacteria	Sphingomonadales	Sphingomonadaceae	Altererythrobacter	NA
ASV_249	EcMF	C00122	25	Fumaric acid	Bacteria	Proteobacteria	Alphaproteobacteria	Sphingomonadales	Sphingomonadaceae	Altererythrobacter	NA
ASV_249	EcMF	C00249	25	Palmitic acid	Bacteria	Proteobacteria	Alphaproteobacteria	Sphingomonadales	Sphingomonadaceae	Altererythrobacter	NA
ASV_249	EcMF	C06104	25	Adipic acid	Bacteria	Proteobacteria	Alphaproteobacteria	Sphingomonadales	Sphingomonadaceae	Altererythrobacter	NA
ASV_25	EcMF	C00025	-17.7949	L-Glutamic acid	Bacteria	Proteobacteria	Gammaproteobacteria	Burkholderiales	Comamonadaceae	Curvibacter	NA
ASV_25	No EcMF	C01879	-12.4286	Pyroglutamic acid	Bacteria	Proteobacteria	Gammaproteobacteria	Burkholderiales	Comamonadaceae	Curvibacter	NA
ASV_25	EcMF	C01879	-26.6923	Pyroglutamic acid	Bacteria	Proteobacteria	Gammaproteobacteria	Burkholderiales	Comamonadaceae	Curvibacter	NA
ASV_25	EcMF	C00183	-26.6923	L-Valine	Bacteria	Proteobacteria	Gammaproteobacteria	Burkholderiales	Comamonadaceae	Curvibacter	NA
ASV_25	No EcMF	C00183	-12.4286	L-Valine	Bacteria	Proteobacteria	Gammaproteobacteria	Burkholderiales	Comamonadaceae	Curvibacter	NA
ASV_25	No EcMF	C00122	12.4286	Fumaric acid	Bacteria	Proteobacteria	Gammaproteobacteria	Burkholderiales	Comamonadaceae	Curvibacter	NA
ASV_25	No EcMF	C00025	-8.28571	L-Glutamic acid	Bacteria	Proteobacteria	Gammaproteobacteria	Burkholderiales	Comamonadaceae	Curvibacter	NA
ASV_25	EcMF	C00122	26.6923	Fumaric acid	Bacteria	Proteobacteria	Gammaproteobacteria	Burkholderiales	Comamonadaceae	Curvibacter	NA
ASV_25	EcMF	C00042	26.6923	Succinic acid	Bacteria	Proteobacteria	Gammaproteobacteria	Burkholderiales	Comamonadaceae	Curvibacter	NA
ASV_25	No EcMF	C00037	4.97143	Glycine	Bacteria	Proteobacteria	Gammaproteobacteria	Burkholderiales	Comamonadaceae	Curvibacter	NA
ASV_25	EcMF	C00037	10.6769	Glycine	Bacteria	Proteobacteria	Gammaproteobacteria	Burkholderiales	Comamonadaceae	Curvibacter	NA
ASV_25	No EcMF	C00042	12.4286	Succinic acid	Bacteria	Proteobacteria	Gammaproteobacteria	Burkholderiales	Comamonadaceae	Curvibacter	NA
ASV_250	No EcMF	C00122	9	Fumaric acid	Bacteria	Bacteroidota	Bacteroidia	Chitinophagales	Chitinophagaceae	Edaphobaculum	NA
ASV_250	No EcMF	C00249	9	Palmitic acid	Bacteria	Bacteroidota	Bacteroidia	Chitinophagales	Chitinophagaceae	Edaphobaculum	NA
ASV_250	No EcMF	C00025	-21.3	L-Glutamic acid	Bacteria	Bacteroidota	Bacteroidia	Chitinophagales	Chitinophagaceae	Edaphobaculum	NA
ASV_250	No EcMF	C01879	18	Pyroglutamic acid	Bacteria	Bacteroidota	Bacteroidia	Chitinophagales	Chitinophagaceae	Edaphobaculum	NA
ASV_250	No EcMF	C00037	17.3571	Glycine	Bacteria	Bacteroidota	Bacteroidia	Chitinophagales	Chitinophagaceae	Edaphobaculum	NA
ASV_250	No EcMF	C00183	-9	L-Valine	Bacteria	Bacteroidota	Bacteroidia	Chitinophagales	Chitinophagaceae	Edaphobaculum	NA
ASV_250	No EcMF	C00186	-18	L-Lactic acid	Bacteria	Bacteroidota	Bacteroidia	Chitinophagales	Chitinophagaceae	Edaphobaculum	NA
ASV_250	No EcMF	C00042	21	Succinic acid	Bacteria	Bacteroidota	Bacteroidia	Chitinophagales	Chitinophagaceae	Edaphobaculum	NA
ASV_250	No EcMF	C00184	-15	Dihydroxyacetone	Bacteria	Bacteroidota	Bacteroidia	Chitinophagales	Chitinophagaceae	Edaphobaculum	NA
ASV_251	No EcMF	C00249	2.5	Palmitic acid	Bacteria	Planctomycetota	Planctomycetes	Isosphaerales	Isosphaeraceae	Aquisphaera	NA
ASV_251	No EcMF	C00025	2.02381	L-Glutamic acid	Bacteria	Planctomycetota	Planctomycetes	Isosphaerales	Isosphaeraceae	Aquisphaera	NA
ASV_251	No EcMF	C00183	-5	L-Valine	Bacteria	Planctomycetota	Planctomycetes	Isosphaerales	Isosphaeraceae	Aquisphaera	NA
ASV_251	No EcMF	C00188	2.5	L-Threonine	Bacteria	Planctomycetota	Planctomycetes	Isosphaerales	Isosphaeraceae	Aquisphaera	NA
ASV_251	No EcMF	C00042	5.625	Succinic acid	Bacteria	Planctomycetota	Planctomycetes	Isosphaerales	Isosphaeraceae	Aquisphaera	NA
ASV_251	No EcMF	C00186	-2.5	L-Lactic acid	Bacteria	Planctomycetota	Planctomycetes	Isosphaerales	Isosphaeraceae	Aquisphaera	NA
ASV_251	No EcMF	C00037	3	Glycine	Bacteria	Planctomycetota	Planctomycetes	Isosphaerales	Isosphaeraceae	Aquisphaera	NA
ASV_251	No EcMF	C06104	2.5	Adipic acid	Bacteria	Planctomycetota	Planctomycetes	Isosphaerales	Isosphaeraceae	Aquisphaera	NA
ASV_251	No EcMF	C00122	2.5	Fumaric acid	Bacteria	Planctomycetota	Planctomycetes	Isosphaerales	Isosphaeraceae	Aquisphaera	NA
ASV_252	EcMF	C00042	1.803	Succinic acid	Bacteria	Actinobacteriota	Thermoleophilia	Solirubrobacterales	Solirubrobacteraceae	Conexibacter	NA
ASV_252	EcMF	C00037	-0.15025	Glycine	Bacteria	Actinobacteriota	Thermoleophilia	Solirubrobacterales	Solirubrobacteraceae	Conexibacter	NA
ASV_252	EcMF	C00122	1.202	Fumaric acid	Bacteria	Actinobacteriota	Thermoleophilia	Solirubrobacterales	Solirubrobacteraceae	Conexibacter	NA
ASV_252	EcMF	C00025	-0.651083	L-Glutamic acid	Bacteria	Actinobacteriota	Thermoleophilia	Solirubrobacterales	Solirubrobacteraceae	Conexibacter	NA
ASV_252	EcMF	C00188	2.404	L-Threonine	Bacteria	Actinobacteriota	Thermoleophilia	Solirubrobacterales	Solirubrobacteraceae	Conexibacter	NA
ASV_252	EcMF	C00183	-1.202	L-Valine	Bacteria	Actinobacteriota	Thermoleophilia	Solirubrobacterales	Solirubrobacteraceae	Conexibacter	NA
ASV_252	EcMF	C01879	-1.202	Pyroglutamic acid	Bacteria	Actinobacteriota	Thermoleophilia	Solirubrobacterales	Solirubrobacteraceae	Conexibacter	NA
ASV_253	EcMF	C00183	-2.85714	L-Valine	Bacteria	Proteobacteria	Alphaproteobacteria	Reyranellales	Reyranellaceae	Reyranella	NA
ASV_253	EcMF	C00249	5.71429	Palmitic acid	Bacteria	Proteobacteria	Alphaproteobacteria	Reyranellales	Reyranellaceae	Reyranella	NA
ASV_253	EcMF	C00042	2.85714	Succinic acid	Bacteria	Proteobacteria	Alphaproteobacteria	Reyranellales	Reyranellaceae	Reyranella	NA
ASV_253	EcMF	C00122	2.85714	Fumaric acid	Bacteria	Proteobacteria	Alphaproteobacteria	Reyranellales	Reyranellaceae	Reyranella	NA
ASV_253	EcMF	C00186	-2.85714	L-Lactic acid	Bacteria	Proteobacteria	Alphaproteobacteria	Reyranellales	Reyranellaceae	Reyranella	NA
ASV_253	EcMF	C00037	-0.47619	Glycine	Bacteria	Proteobacteria	Alphaproteobacteria	Reyranellales	Reyranellaceae	Reyranella	NA
ASV_254	No EcMF	C01879	-2.5	Pyroglutamic acid	Bacteria	Bacteroidota	Bacteroidia	Sphingobacteriales	Sphingobacteriaceae	Mucilaginibacter	NA
ASV_254	No EcMF	C00042	2.5	Succinic acid	Bacteria	Bacteroidota	Bacteroidia	Sphingobacteriales	Sphingobacteriaceae	Mucilaginibacter	NA
ASV_254	No EcMF	C00025	0.9375	L-Glutamic acid	Bacteria	Bacteroidota	Bacteroidia	Sphingobacteriales	Sphingobacteriaceae	Mucilaginibacter	NA
ASV_254	No EcMF	C00122	2.5	Fumaric acid	Bacteria	Bacteroidota	Bacteroidia	Sphingobacteriales	Sphingobacteriaceae	Mucilaginibacter	NA
ASV_254	No EcMF	C00037	2.5	Glycine	Bacteria	Bacteroidota	Bacteroidia	Sphingobacteriales	Sphingobacteriaceae	Mucilaginibacter	NA
ASV_254	No EcMF	C00249	2.5	Palmitic acid	Bacteria	Bacteroidota	Bacteroidia	Sphingobacteriales	Sphingobacteriaceae	Mucilaginibacter	NA
ASV_254	No EcMF	C00183	-2.5	L-Valine	Bacteria	Bacteroidota	Bacteroidia	Sphingobacteriales	Sphingobacteriaceae	Mucilaginibacter	NA
ASV_255	No EcMF	C00249	12	Palmitic acid	Bacteria	Bacteroidota	Bacteroidia	Chitinophagales	Chitinophagaceae	Terrimonas	NA
ASV_255	No EcMF	C00037	6	Glycine	Bacteria	Bacteroidota	Bacteroidia	Chitinophagales	Chitinophagaceae	Terrimonas	NA
ASV_255	No EcMF	C01879	-12	Pyroglutamic acid	Bacteria	Bacteroidota	Bacteroidia	Chitinophagales	Chitinophagaceae	Terrimonas	NA
ASV_255	No EcMF	C00042	12	Succinic acid	Bacteria	Bacteroidota	Bacteroidia	Chitinophagales	Chitinophagaceae	Terrimonas	NA
ASV_255	No EcMF	C00122	12	Fumaric acid	Bacteria	Bacteroidota	Bacteroidia	Chitinophagales	Chitinophagaceae	Terrimonas	NA
ASV_255	No EcMF	C06104	24	Adipic acid	Bacteria	Bacteroidota	Bacteroidia	Chitinophagales	Chitinophagaceae	Terrimonas	NA
ASV_255	No EcMF	C00183	-12	L-Valine	Bacteria	Bacteroidota	Bacteroidia	Chitinophagales	Chitinophagaceae	Terrimonas	NA
ASV_255	No EcMF	C00025	-6.5	L-Glutamic acid	Bacteria	Bacteroidota	Bacteroidia	Chitinophagales	Chitinophagaceae	Terrimonas	NA
ASV_256	No EcMF	C00037	-8.16667	Glycine	Bacteria	Proteobacteria	Gammaproteobacteria	Pseudomonadales	Pseudohongiellaceae	Pseudohongiella	NA
ASV_256	EcMF	C00042	10	Succinic acid	Bacteria	Proteobacteria	Gammaproteobacteria	Pseudomonadales	Pseudohongiellaceae	Pseudohongiella	NA
ASV_256	No EcMF	C00249	7	Palmitic acid	Bacteria	Proteobacteria	Gammaproteobacteria	Pseudomonadales	Pseudohongiellaceae	Pseudohongiella	NA
ASV_256	EcMF	C00122	10	Fumaric acid	Bacteria	Proteobacteria	Gammaproteobacteria	Pseudomonadales	Pseudohongiellaceae	Pseudohongiella	NA
ASV_256	EcMF	C00183	-10	L-Valine	Bacteria	Proteobacteria	Gammaproteobacteria	Pseudomonadales	Pseudohongiellaceae	Pseudohongiella	NA
ASV_256	EcMF	C00025	-2.14286	L-Glutamic acid	Bacteria	Proteobacteria	Gammaproteobacteria	Pseudomonadales	Pseudohongiellaceae	Pseudohongiella	NA
ASV_256	No EcMF	C00122	7	Fumaric acid	Bacteria	Proteobacteria	Gammaproteobacteria	Pseudomonadales	Pseudohongiellaceae	Pseudohongiella	NA
ASV_256	EcMF	C00249	10	Palmitic acid	Bacteria	Proteobacteria	Gammaproteobacteria	Pseudomonadales	Pseudohongiellaceae	Pseudohongiella	NA
ASV_256	No EcMF	C00183	-7	L-Valine	Bacteria	Proteobacteria	Gammaproteobacteria	Pseudomonadales	Pseudohongiellaceae	Pseudohongiella	NA
ASV_256	No EcMF	C00025	-1.5	L-Glutamic acid	Bacteria	Proteobacteria	Gammaproteobacteria	Pseudomonadales	Pseudohongiellaceae	Pseudohongiella	NA
ASV_256	EcMF	C00037	-11.6667	Glycine	Bacteria	Proteobacteria	Gammaproteobacteria	Pseudomonadales	Pseudohongiellaceae	Pseudohongiella	NA
ASV_256	No EcMF	C00042	7	Succinic acid	Bacteria	Proteobacteria	Gammaproteobacteria	Pseudomonadales	Pseudohongiellaceae	Pseudohongiella	NA
ASV_257	No EcMF	C00025	-3.18182	L-Glutamic acid	Bacteria	Proteobacteria	Alphaproteobacteria	Rhizobiales	Xanthobacteraceae	Variibacter	NA
ASV_257	No EcMF	C00037	2.1	Glycine	Bacteria	Proteobacteria	Alphaproteobacteria	Rhizobiales	Xanthobacteraceae	Variibacter	NA
ASV_257	EcMF	C00037	5.6	Glycine	Bacteria	Proteobacteria	Alphaproteobacteria	Rhizobiales	Xanthobacteraceae	Variibacter	NA
ASV_257	No EcMF	C00122	4	Fumaric acid	Bacteria	Proteobacteria	Alphaproteobacteria	Rhizobiales	Xanthobacteraceae	Variibacter	NA
ASV_257	No EcMF	C01879	-3	Pyroglutamic acid	Bacteria	Proteobacteria	Alphaproteobacteria	Rhizobiales	Xanthobacteraceae	Variibacter	NA
ASV_257	No EcMF	C00249	3	Palmitic acid	Bacteria	Proteobacteria	Alphaproteobacteria	Rhizobiales	Xanthobacteraceae	Variibacter	NA
ASV_257	EcMF	C00122	10.6667	Fumaric acid	Bacteria	Proteobacteria	Alphaproteobacteria	Rhizobiales	Xanthobacteraceae	Variibacter	NA
ASV_257	No EcMF	C00042	6	Succinic acid	Bacteria	Proteobacteria	Alphaproteobacteria	Rhizobiales	Xanthobacteraceae	Variibacter	NA
ASV_257	EcMF	C00183	-8	L-Valine	Bacteria	Proteobacteria	Alphaproteobacteria	Rhizobiales	Xanthobacteraceae	Variibacter	NA
ASV_257	EcMF	C01879	-8	Pyroglutamic acid	Bacteria	Proteobacteria	Alphaproteobacteria	Rhizobiales	Xanthobacteraceae	Variibacter	NA
ASV_257	EcMF	C00249	8	Palmitic acid	Bacteria	Proteobacteria	Alphaproteobacteria	Rhizobiales	Xanthobacteraceae	Variibacter	NA
ASV_257	EcMF	C00025	-8.48485	L-Glutamic acid	Bacteria	Proteobacteria	Alphaproteobacteria	Rhizobiales	Xanthobacteraceae	Variibacter	NA
ASV_257	EcMF	C00042	16	Succinic acid	Bacteria	Proteobacteria	Alphaproteobacteria	Rhizobiales	Xanthobacteraceae	Variibacter	NA
ASV_257	No EcMF	C00184	-3	Dihydroxyacetone	Bacteria	Proteobacteria	Alphaproteobacteria	Rhizobiales	Xanthobacteraceae	Variibacter	NA
ASV_257	EcMF	C00184	-8	Dihydroxyacetone	Bacteria	Proteobacteria	Alphaproteobacteria	Rhizobiales	Xanthobacteraceae	Variibacter	NA
ASV_257	No EcMF	C06104	3	Adipic acid	Bacteria	Proteobacteria	Alphaproteobacteria	Rhizobiales	Xanthobacteraceae	Variibacter	NA
ASV_257	No EcMF	C00183	-3	L-Valine	Bacteria	Proteobacteria	Alphaproteobacteria	Rhizobiales	Xanthobacteraceae	Variibacter	NA
ASV_257	EcMF	C06104	8	Adipic acid	Bacteria	Proteobacteria	Alphaproteobacteria	Rhizobiales	Xanthobacteraceae	Variibacter	NA
ASV_258	EcMF	C00042	10.2222	Succinic acid	Bacteria	Proteobacteria	Gammaproteobacteria	Salinisphaerales	Solimonadaceae	Hydrocarboniphaga	NA
ASV_258	EcMF	C00122	7.66667	Fumaric acid	Bacteria	Proteobacteria	Gammaproteobacteria	Salinisphaerales	Solimonadaceae	Hydrocarboniphaga	NA
ASV_258	EcMF	C01879	-7.66667	Pyroglutamic acid	Bacteria	Proteobacteria	Gammaproteobacteria	Salinisphaerales	Solimonadaceae	Hydrocarboniphaga	NA
ASV_258	EcMF	C00037	1.74242	Glycine	Bacteria	Proteobacteria	Gammaproteobacteria	Salinisphaerales	Solimonadaceae	Hydrocarboniphaga	NA
ASV_258	EcMF	C00025	-2.98148	L-Glutamic acid	Bacteria	Proteobacteria	Gammaproteobacteria	Salinisphaerales	Solimonadaceae	Hydrocarboniphaga	NA
ASV_258	EcMF	C06104	7.66667	Adipic acid	Bacteria	Proteobacteria	Gammaproteobacteria	Salinisphaerales	Solimonadaceae	Hydrocarboniphaga	NA
ASV_258	EcMF	C00183	-7.66667	L-Valine	Bacteria	Proteobacteria	Gammaproteobacteria	Salinisphaerales	Solimonadaceae	Hydrocarboniphaga	NA
ASV_258	EcMF	C00249	7.66667	Palmitic acid	Bacteria	Proteobacteria	Gammaproteobacteria	Salinisphaerales	Solimonadaceae	Hydrocarboniphaga	NA
ASV_258	EcMF	C00184	-7.66667	Dihydroxyacetone	Bacteria	Proteobacteria	Gammaproteobacteria	Salinisphaerales	Solimonadaceae	Hydrocarboniphaga	NA
ASV_258	EcMF	C00186	-7.66667	L-Lactic acid	Bacteria	Proteobacteria	Gammaproteobacteria	Salinisphaerales	Solimonadaceae	Hydrocarboniphaga	NA
ASV_258	EcMF	C06423	7.66667	Caprylic acid	Bacteria	Proteobacteria	Gammaproteobacteria	Salinisphaerales	Solimonadaceae	Hydrocarboniphaga	NA
[truncated: 3,340 more rows]

## Sheet: Table S4
Table S4. MALDI-FTICR detected root ions and molecules. The m/z indicates the mass-to-charge ratio, and 'AUC' denotes the area under the curve. Molecules with an AUC > 0.75 were deemed significantly enriched in non-mycorrhizal roots. Molecules with an AUC ≤ 0.35 were deemed signficantly enriched in ectomycorrhizal roots.
m/z	Ion	Molecule	KEGG_ID	AUC
125.024	C6H6O3-H-	4-Hydroxy-5-methyl-2-methylenefuran-3(2H)-one, Maltol, 5-Hydroxymethyl-2-furaldehyde, Benzene-1,2,4-triol, Phloroglucinol, Triacetate lactone, 1,2,3-Trihydroxybenzene	C20718, C11918, C11101, C02814, C02183, C02752, C01108	0.64158
134.047	C5H5N5-H-	Adenine	C00147	0.566229
138.033	C3H10NO3P-H-	N-Monomethyl-2-aminoethylphosphonate	C05679	0.786561
139.004	C6H4O4-H-	5-Formyl-2-furoate, trans-4-Carboxymethylenebut-2-en-4-olide, cis-4-Carboxymethylenebut-2-en-4-olide	C20449, C12838, C04431	0.57511
145.008	C4H6N2O2S-H-	ZAPA	C13695	0.517024
145.029	C9H6O2-H-	Coumarin	C05851	0.712879
145.062	C5H10N2O3-H-	(R)-3-Ureidoisobutyrate, Isoglutamine, 3-Ureidoisobutyrate, D-Glutamine, Glutamine, L-Glutamine	C21029, C16673, C05100, C00819, C00303, C00064	0.849608
148.017	C5H7NO2+Cl-	L-Propargylglycine, Glutarimide, Delta1-Pyrroline-5-carboxylate, 1-Pyrroline-2-carboxylate, (S)-1-Pyrroline-5-carboxylate	C22138, C07275, C04322, C03564, C03912	0.698745
149.024	C8H6O3-H-	Piperonal, 2-Carboxybenzaldehyde, alpha-Oxo-benzeneacetic acid	C10812, C03057, C02137	0.790493
150.033	C5H9NO2+Cl-	3-Acetamidopropanal, Proline, D-Proline, L-Proline	C18170, C16435, C00763, C00148	0.811025
151.04	C8H8O3-H-	4-Hydroxy-3-methylbenzoate, Menisdaurilide, 4-Hydroxymethylsalicylaldehyde, 4-Methylsalicylate, 3-Methylsalicylate, 4-Hydroxyphenyl acetate, 4-Hydroxyphenacyl alcohol, Methyl salicylate, Resorcinol monoacetate, 3',4'-Dihydroxyacetophenone, 2-(Hydroxymethyl)benzoic acid, 2-Hydroxyphenylacetate, 3-Hydroxyphenylacetate, 2',4'-Dihydroxyacetophenone, 3,4-Dihydroxyphenylacetaldehyde, 4-Methoxybenzoate,…	C21167, C17900, C14108, C14103, C14088, C13636, C13635, C12305, C12064, C10675, C10804, C05852, C05593, C03663, C04043, C02519, C02181, C02657, C02639, C01984, C01983, C00755, C00642	0.765639
154.062	C6H9N3O2-H-	D-Histidine, 3-(Pyrazol-1-yl)-L-alanine, Histidine, L-Histidine	C06419, C01162, C00768, C00135	0.564095
157.029	C10H6O2-H-	1,2-Naphthoquinone, 1,4-Naphthoquinone	C14783, C02617	0.67285
158.038	C7H9NO+Cl-	ortho-Anisidine, para-Anisidine	C19191, C19326	0.679472
158.954	C4H6Cl2+Cl-	trans-1,4-Dichlorobutene	C19398	0.519746
159.045	C10H8O2-H-	2,3-Dihydroxynaphthalene, 1,4-Dihydroxynaphthalene, 1-Formyl-2-indanone, 2-Formyl-1-indanone, Naphthalene-1,2-diol	C16213, C14785, C07726, C07719, C03012	0.747814
161.024	C4H6N4O+Cl-	5-Amino-4-imidazolecarboxyamide	C20414, C09315	0.604432
161.024	C9H6O3-H-	4-Hydroxycoumarin, Umbelliferone	C04051	0.785346
161.039	C5H10N2O2S-H-	Methomyl	C11196	0.505247
161.04	C13H6-H-	1-Tridecene-3,5,7,9,11-pentayne	C08464	0.588277
161.046	C6H10O5-H-	3-Deoxyglucosone, 3,6-Anhydro-alpha-L-galactopyranose, L-Fucono-1,5-lactone, 2-Deoxy-scyllo-inosose, (S)-2-(Hydroxymethyl)glutarate, Diethyl pyrocarbonate, 2-Dehydro-3-deoxy-D-fuconate, D-Fucono-1,4-lactone, 1,5-Anhydro-D-fructose, 3,6-Anhydroglucose, 3,6-Anhydrogalactose, (2R,3S)-2,3-Dimethylmalate, 2-Dehydro-3-deoxy-L-rhamnonate, 2-Dehydro-3-deoxy-L-fuconate, 3-Hydroxy-3-methylglutarate, L-Rham…	C22311, C20902, C18028, C17209, C16390, C11592, C06159, C06158, C06485, C06478, C06474, C03652, C03979, C03827, C03761, C02991, C02488, C02360, C01989, C01088, C00478	0.606495
162.033	C6H9NO2+Cl-	Isoguvacine, Guvacine, alpha-(Methylenecyclopropyl)glycine, L-Baikiain, Delta1-Piperideine-2-carboxylate, (S)-2,3,4,5-Tetrahydropyridine-2-carboxylate	C13694, C10149, C08292, C08268, C04092, C00450	0.785455
163.003	C3H4N4O2+Cl-	Ammelide	C08734	0.510043
163.04	C9H8O3-H-	trans-3-Hydroxycinnamate, Caffeic aldehyde, 3-Oxo-3-phenylpropanoate, cis-p-Coumarate, cis-2-Hydroxycinnamate, 2-Hydroxy-3-phenylpropenoate, trans-2-Hydroxycinnamate, 4-Coumarate, Phenylpyruvate	C12621, C10945, C07114, C06738, C05838, C02763, C01772, C00811, C00166	0.802314
163.055	C13H8-H-	Phenylheptatriyne	C08456	0.597316
164.012	C5H7NO3+Cl-	L-beta-Ethynylserine, 1-Pyrroline-4-hydroxy-2-carboxylate, L-1-Pyrroline-3-hydroxy-5-carboxylate, 5-Oxo-D-proline, 5-Oxoproline, 4-Oxoproline	C22141, C04282, C04281, C02237, C01879, C01877	0.818619
165.056	C9H10O3-H-	Caffeyl alcohol, 3-(3-Hydroxyphenyl)propanoic acid, Apocynin, Paeonol, Phenyllactate, 3-Methoxy-4-hydroxyphenylacetaldehyde, 4-Hydroxyhydratropate, 3-Ethoxybenzoate, Veratraldehyde, Phloretate, 3-(2-Hydroxyphenyl)propanoate, Tropate	C12206, C11457, C11380, C10712, C05607, C05581, C03080, C02363, C02201, C01744, C01198, C01456	0.686022
166.027	C4H10NO4P-H-	2-Acetamidoethylphosphonate, Demethylphosphinothricin	C21403, C17962	0.819132
166.028	C5H9NO3+Cl-	cis-3-Hydroxy-L-proline, trans-3-Hydroxy-L-proline, trans-4-Hydroxy-D-proline, cis-4-Hydroxy-D-proline, 2-Amino-4-oxopentanoic acid, (S)-4-Amino-5-oxopentanoate, L-Glutamate 5-semialdehyde, Hydroxyproline, 5-Amino-2-oxopentanoic acid, N-Acetyl-beta-alanine, 5-Aminolevulinate, cis-4-Hydroxy-L-proline	C19706, C05147, C03651, C03440, C03341, C03741, C01165, C01157, C01110, C01073, C00430, C01015	0.819304
166.029	C3H9N3O3S-H-	Taurocyamine	C01959	0.537126
166.975	C3H5O6P-H-	Hydroxypyruvaldehyde phosphate, 3-Phosphonopyruvate, Phosphoenolpyruvate	C16849, C02798, C00074	0.499206
167.035	C8H8O4-H-	2-Acetylphloroglucinol, 1,2-Dihydrophthalic acid, 4-Hydroxymethylsalicylate, 4-Hydroxymandelate, 2,6-Dimethoxybenzoquinone, 2-Hydroxy-6-oxoocta-2,4,7-trienoate, Vanillate, 2,6-Dihydroxyphenylacetate, (R)-4-Hydroxymandelate, 3,4-Dihydroxymandelaldehyde, 4-Hydroxypheoxyacetate, (S)-4-Hydroxymandelate, Orsellinate, 3,4-Dihydroxyphenylacetate, Homogentisate	C21895, C16215, C14109, C11527, C10331, C07087, C06672, C06207, C05343, C05577, C03235, C03198, C01839, C01161, C00544	0.802446
167.05	C12H8O-H-	Capillin, Dibenzofuran	C08398, C07729	0.635751
169.009	C4H11O3PS-H-	Diethylthiophosphoric acid	C06607	0.563743
169.029	C6H6N4+Cl-	Dihydropteridine	C05649	0.503349
171.045	C11H8O2-H-	2-Naphthoic acid, 1-Naphthoic acid, 1-Hydroxy-2-naphthaldehyde, (Z)-2-Decene-4,6,8-triynoic acid methylester, Dehydromatricaria ester, Menadione	C14101, C14091, C11427, C08774, C08446, C05377	0.690793
172.053	C8H12ClNO-H-	Allidochlor	C19043	0.61193
173.024	C10H6O3-H-	Lawsone, Juglone	C10368, C03840	0.712125
173.046	C7H10O5-H-	Demethyl-4-deoxygadusol, 4-Methyl-3-oxoadipate, 2-Methyl-3-oxoadipate, Valienone, 2-Oxopimelate, (2S)-2-Isopropyl-3-oxosuccinate, Shikimate	C21281, C18312, C18307, C17696, C16588, C04236, C00493	0.733196
173.061	C11H10O2-H-	1,2-Dihydroxy-8-methylnaphthalene, 1,8-Dihydroxy-3-methylnaphthalene, Menadiol	C14084, C12344, C07126	0.660121
173.104	C6H14N4O2-H-	Amino acid(Arg-), D-Arginine, L-Arginine	C02385, C00792, C00062	0.688663
174.033	C7H9NO2+Cl-	Gabaculine	C12110	0.731316
175.04	C10H8O3-H-	Herniarin, 4-Methylumbelliferone, 1,3,8-Naphthalenertriol	C09268, C03081, C01173	0.783093
176.012	C6H7NO3+Cl-	Gentianaine, 6-Oxo-1,4,5,6-tetrahydronicotinate, 2-Aminomuconate semialdehyde	C09960, C04226, C03824	0.760231
177.019	C9H6O4-H-	Caffeoquinone, 5,7-Dihydroxychromone, Esculetin, 7,8-Dihydroxycoumarin	C16828, C09001, C09263, C03093	0.81403
177.056	C10H10O3-H-	(3S)-2-Oxo-3-phenylbutanoate, 2-Oxo-4-phenylbutyric acid, 1,2-Dihydroxy-3,4-epoxy-1,2,3,4-tetrahydronaphthalene, 3-Acetyl-6-methoxybenzaldehyde, Coniferyl aldehyde, Vermelone	C20646, C20327, C14784, C10667, C02666, C01624	0.709081
181.014	C8H6O5-H-	4-Hydroxyisophthalate, 2-Hydroxyisophthalic acid, 3,5-Dihydroxyphenylglyoxylate, 4-Hydroxyphthalate, Stipitatate	C21168, C14097, C12325, C06680, C01853	0.593399
181.029	C12H6O2-H-	Acenaphthenequinone	C02807	0.589605
182.954	C6H6Cl2+Cl-	5,6-Dichloro-1,3-cyclohexadiene	C11352	0.600486
183.045	C12H8O2-H-	2-Hydroxydibenzofuran, Dibenzo-p-dioxin	C14409, C07732	0.683764
185.024	C11H6O3-H-	Angelicin, Psoralen	C09060, C09305	0.680831
185.061	C12H10O2-H-	5-Methyl-1-naphthoate, 3,5-Dihydroxybiphenyl, 4,4'-Dihydroxybiphenyl, 1-Naphthylacetic acid, Chimaphylin, Eutypine, (+/-)-trans-Acenaphthene-1,2-diol, Biphenyl-2,3-diol, 2,2'-Dihydroxybiphenyl	C20803, C19750, C14297, C13014, C10310, C08448, C04167, C02526, C03209	0.645408
185.108	C12H14N2-H-	Paraquat, Calligonine	C14701, C09089	0.751231
187.04	C11H8O3-H-	3-Hydroxy-2-naphthoate, Plumbagin, Ramentaceone, 1-Hydroxy-2-naphthoate	C16212, C10387, C10398, C03203	0.746957
189.019	C10H6O4-H-	Ayapin, 3,5-Dihydroxy-1,4-naphthoquinone, Naphthazarin	C18078, C04110, C01938	0.768992
189.04	C7H10O6-H-	2-Keto-5-epi-valiolone, 2,4-Dihydroxyhept-2-enedioate, 4-Hydroxy-2-oxo-heptanedioate, 4-Hydroxy-4-methyl-2-oxoadipate, 3-Dehydroquinate	C17695, C06201, C05601, C04049, C00944	0.757817
189.056	C11H10O3-H-	Coixinden A, 1,2,3,4-Tetrahydro-4-oxo-1-naphthoic acid, 1,2-Dihydroxy-7-hydroxymethylnaphthalene, 7-Ethoxycoumarin	C17916, C15102, C14105, C11052	0.668062
189.07	C7H14N2O2S-H-	Butocarboxim, Aldicarb	C18645, C11015	0.500103
191.02	C6H8O7-H-	D-Glucaro-1,4-lactone, (2S,3R)-2,3-Dihydroxy-5-oxohexanedioate, D-Galactaro-1,4-lactone, D-Glucaro-1,5-lactone, D-Galactaro-1,5-lactone, (1S,2S)-1-Hydroxypropane-1,2,3-tricarboxylate, (4R,5S)-4,5,6-Trihydroxy-2,3-dioxohexanoate, Carboxymethyloxysuccinate, 2-Dehydro-3-deoxy-D-glucarate, 2,5-Didehydro-D-gluconate, 5-Dehydro-4-deoxy-D-glucarate, Isocitrate, Citrate, (1R,2S)-1-Hydroxypropane-1,2,3-tr…	C21095, C21091, C20896, C20890, C20889, C04617, C04575, C03600, C03921, C02780, C00679, C00311, C00158, C00451	0.833239
191.056	C7H12O6-H-	2-epi-Valiolone, 5-epi-Valiolone, 2-epi-5-epi-Valiolone, Valiolone, 2D-5-O-Methyl-2,3,5/4,6-pentahydroxycyclohexanone, Quinate	C21282, C17694, C17691, C12113, C01295, C00296	0.882325
193.051	C10H10O4-H-	Kakuol, Dimethyl phthalate, 5-Hydroxyconiferaldehyde, Methyl caffeate, Isoferulic acid, 2,4,8-Trihydroxy-1-tetralone, 6-Hydroxymellein, Ferulate, Scytalone	C16982, C11233, C12204, C10477, C10470, C09974, C02379, C01494, C00779	0.683011
194.97	C4H5O7P-H-	Carboxyphosphonopyruvate, 1-Carboxyvinyl carboxyphosphonate	C17946, C06367	0.526211
195.045	C13H8O2-H-	6,7-Benzocoumarin, 4-Hydroxy-9-fluorenone	C16211, C07723	0.631198
197.024	C12H6O3-H-	Naphthalic anhydride	C19125	0.592878
197.061	C13H10O2-H-	Atractylodinol, Capillarin, 4-Hydroxybenzophenone, Dehydrosafynol, 1,2-Dihydroxyfluorene, 3,4-Dihydroxyfluorene	C17856, C16926, C14230, C08447, C07724, C07717	0.620118
199.04	C12H8O3-H-	5-Methylangelicin	C19444	0.702133
201.019	C11H6O4-H-	2-Carboxy-1,4-naphthoquinone, 6-Hydroxyangelicin, Isobergaptol, Xanthotoxol, Bergaptol	C22039, C18085, C18084, C00841, C00758	0.689162
201.056	C12H10O3-H-	2-Hydroxy-5-methyl-1-naphthoate, 3-Hydroxy-5-methyl-1-naphthoate, 2-Napthyloxyacetic acid, 2,2',3-Trihydroxybiphenyl	C20856, C20805, C18750, C03569	0.67884
205.05	C6H10N4O2+Cl-	N-Isopropylammelide	C06553	0.514945
213.019	C12H6O4-H-	Dibenzo[1,4]dioxin-2,3-dione	C03861	0.5978
213.056	C13H10O3-H-	4,5'-Dimethylangelicin, 4,4'-Dimethylangelicin, 1-Hydro-1,1a-dihydroxy-9-fluorenone, Diphenyl carbonate, 4,4'-Dihydroxybenzophenone, 2,4-Dihydroxybenzophenone, Phenyl salicylate, 2,2'-Dihydroxybenzophenone, Mycosinol, 3,4-Dihydroxy-3,4-dihydro-9-fluorenone	C19405, C19404, C16262, C14507, C14220, C14215, C14163, C14284, C08455, C07722	0.626497
217.05	C7H10N4O2+Cl-	Lathyrine	C08290	0.511658
217.051	C12H10O4-H-	2,7-Dihydroxy-5-methyl-1-naphthoate, Baldrinal, Aristolindiquinone, 2,2',3-Trihydroxydiphenylether, 4-Methylumbelliferyl acetate, 2-Hydroxy-6-oxo-6-phenylhexa-2,4-dienoate	C20857, C16811, C10300, C07733, C03837, C01273	0.674486
219.03	C11H8O5-H-	3,6,8-Trihydroxy-2-naphthoate, 3-[6-(Carboxymethylene)cyclohexa-2,4-dien-1-ylidene]-2-oxopropanate, (3Z)-4-(2-Carboxyphenyl)-2-oxobut-3-enoate, Purpurogallin, (3E)-4-(2-Carboxyphenyl)-2-oxobut-3-enoate	C21320, C16214, C16149, C09964, C01275	0.691481
225.056	C14H10O3-H-	Flurecol, 4-Dihydroxyethyl-8,9-epoxy-enediyne, Dithranol	C18856, C11446, C06831	0.634747
227.035	C13H8O4-H-	Euxanthone	C10061	0.714753
229.013	C6H15O3PS2-H-	Demeton-S-methyl	C18655	0.49852
229.05	C8H10N4O2+Cl-	Caffeine	C07481	0.646044
229.051	C13H10O4-H-	4-Hydroxyphenyl-4-hydroxybenzoate, 2,3-Dihydroxy-2'-carboxybiphenyl, Bis-noryangonin, Visnagin, 2-Hydroxy-4-(2-oxo-1,3-dihydro-2H-inden-1-ylidene)but-2-enoic acid, 2-Hydroxy-4-(1-oxo-1,3-dihydro-2H-inden-2-ylidene)-but-2-enoic acid, 2,4,6-Trihydroxybenzophenone	C18216, C16263, C12085, C09049, C07725, C07718, C06356	0.707325
231.03	C12H8O5-H-	5-Hydroxyxanthotoxin	C02951	0.679887
232.848	NaIO3+Cl-	Sodium iodate	C18366	0.472988
237.056	C15H10O3-H-	3'-Hydroxyflavone, 7-Hydroxyisoflavone, 6-Hydroxyflavone, 7-Hydroxyflavone, 2-Hydroxymethylanthraquinone, 2'-Hydroxyisoflavone, Flavonol	C20871, C15615, C14137, C11264, C10354, C02921, C01495	0.559468
241.051	C14H10O4-H-	Benzoyl peroxide, 4-(3-Hydroxy-2-naphthyl)-2-oxobut-3-enoic acid, 3-(2-Carboxyvinyl)naphthalene-2-carboxylic acid, cis-4-(1'-Hydroxynaphth-2'-yl)-2-oxobut-3-enoate, 2-Hydroxy-2H-benzo[h]chromene-2-carboxylate, Cyperaquinone	C19346, C16210, C16209, C11426, C11425, C10322	0.60776
243.03	C13H8O5-H-	1,3,5-Trihydroxyxanthone, Mesuaxanthone B, Gentisein	C10094, C10082, C10065	0.689294
243.066	C14H12O4-H-	2,2'-Dihydroxy-4-methoxybenzophenone, Methylstyrylpyron, Oxyresveratrol, Fulvoplumierin, Wyerone acid, Eriobofuran, Piceatannol	C14283, C12090, C10273, C09778, C08466, C08743, C05901	0.506231
244.038	C10H11NO4+Cl-	3-Carbamoyl-2-phenylpropionic acid, p-Hydroxyphenylacetylglycine, N-Benzyloxycarbonylglycine	C16591, C05596, C03710	0.48081
244.038	C10H12ClNO4-H-	Chlorphenesin carbamate	C07930	0.620284
245.046	C13H10O5-H-	Pimpinellin, 2,3',4,6-Tetrahydroxybenzophenone, Isopimpinellin	C09285, C06355, C02162	0.498141
249.055	C8H14N2O5S-H-	gamma-L-Glutamyl-L-cysteine	C00669	0.303527
250.921	C6H8Cl4O2-H-	beta-2,3,5,6-Tetrachloro-1,4-cyclohexanediol	C16182	0.552268
251.035	C15H8O4-H-	Morindaparvin A	C10374	0.495232
251.071	C16H12O3-H-	3'-Methoxyflavone, 7-Methoxyisoflavone, 1-[2-(4-Hydroxyphenyl)-1-benzofuran-3-yl]ethanone, 4'-O-Methylisoflavone	C20872, C15616, C15111, C03074	0.499953
252.043	C12H11NO3+Cl-	(R)-3-(Indol-3-yl)-2-oxobutyrate, 3-Methylindolepyruvate	C21289, C05644	0.615291
253.05	C7H14N2O6S-H-	5-L-Glutamyl-taurine	C05844	0.620568
253.051	C15H10O4-H-	4',6-Dihydroxyflavone, 7,4'-Dihydroxyflavone, 1,4-Dihydroxy-2-methylanthraquinone, Digiferrugineol, Chrysophanol, Alizarin 2-methyl ether, Daidzein, Anhydroglycinol, Primetin, Rubiadin, Chrysin, Hispidol	C14344, C12123, C10329, C10327, C10315, C10291, C10208, C10200, C10121, C10402, C10028, C08644	0.557559
254.058	C15H11O4-H-	Apigeninidin	C08574	0.557349
254.059	C11H14NO4P-H-	1-(Indol-3-yl)propanol 3-phosphate	C04229	0.557349
255.03	C14H8O5-H-	Anthragallol, Purpurin	C10297, C10395	0.725571
255.066	C15H12O4-H-	cis-3,4-Phenanthrenedihydrodiol-4-carboxylate, Pinocembrin chalcone, Aloe emodin anthrone, 3',5'-Dihydroxyflavanone, Hydrangenol, Pinocembrin, Liquiritigenin, Isoliquiritigenin, 3,9-Dihydroxypterocarpan	C18256, C16404, C16760, C15609, C10262, C09827, C09762, C08650, C04271	0.623361
256.038	C11H11NO4+Cl-	6-Hydroxyindolelactate	C05657	0.74414
257.046	C14H10O5-H-	3-Carbethoxypsoralen, Norrubrofusarin, Alternariol, Kigelinone, Norlichexanthone, Mesuaxanthone A, Isogentisin, Gentisin	C19357, C17671, C16838, C10362, C10087, C10081, C10070, C10066	0.760076
257.06	C10H14N2O4S-H-	Northienamycin	C17369	0.527546
257.082	C15H14O4-H-	Catalpalactone, 2-Naphtylmethylsuccinic acid, 2,2-Bis(4-hydroxyphenyl)-propanoic acid, Hibiscoquinone A, Lunularic acid, Yangonin, Davidigenin, Wyerone, Peucedanin, Luvangetin	C16929, C14115, C13633, C10352, C10268, C09980, C09618, C08465, C09283, C09273	0.540324
258.017	C10H9NO5+Cl-	3-(1-Carboxyvinyloxy)anthranilate, 4-(2-Amino-5-hydroxyphenyl)-2,4-dioxobutanoate, 4-(2-Amino-3-hydroxyphenyl)-2,4-dioxobutanoate, N-Malonylanthranilate, 7,8-Dihydro-7,8-dihydroxykynurenate	C19686, C05652, C05645, C03147, C01249	0.583632
258.054	C10H14NO5P-H-	p-Nitrophenyl-O-ethyl ethylphosphonate	C13048	0.690708
259.024	C8H8N4O4+Cl-	Nifuradene	C19272	0.688283
259.025	C13H8O6-H-	Norswertianin, Norathyriol, Demethylbellidifolin	C10088, C10086, C10056	0.685258
259.039	C9H12N2O5S-H-	Tiazofurin	C22196	0.528007
259.061	C14H12O5-H-	Khellin	C09010	0.724315
259.076	C10H16N2O4S-H-	Biotin sulfoxide	C20386	0.525788
260.071	C12H11N5+Cl-	6-Benzylaminopurine	C11263	0.531117
261.04	C13H10O6-H-	2-Hydroxy-6-oxo-6-(2-carboxyphenyl)-hexa-2,4-dienoate, Maclurin	C16264, C09951	0.722188
263.035	C16H8O4-H-	Frutinone A	C09008	0.59055
264.043	C13H11NO3+Cl-	gamma-Fagarine	C10676	0.60798
265.051	C16H10O4-H-	Phenanthrene-4,5-dicarboxylate	C18252	0.657913
265.066	C9H16N3O2S+Cl-	Ergothioneine	C05570	0.649686
265.074	C16H12NO3-H-	Ungeremine	C12189	0.307358
265.978	C12H7Cl2NO2-H-	2,6-Dichloroindophenol	C00102	0.517494
266.022	C7H10ClN5O2+Cl-	Eglinazine	C19102	0.586866
267.03	C15H8O5-H-	Coumestrol	C10205	0.713887
267.066	C16H12O4-H-	6-Hydroxy-2'-methoxyflavone, 1-[6-Hydroxy-2-(4-hydroxyphenyl)-1-benzofuran-3-yl]ethanone, Isoformononetin, Tectochrysin, Dalbergin, Formononetin	C15203, C15110, C12125, C11621, C10414, C00858	0.673775
267.081	C20H12O-H-	Benzo[a]pyrene-11,12-epoxide, Benzo[a]pyrene-4,5-oxide, Benzo[a]pyrene-7,8-oxide, Benzo[a]pyrene-9,10-oxide, 3-Hydroxybenzo[a]pyrene, 2-Hydroxybenzo[a]pyrene, 6-Hydroxybenzo[a]pyrene, 10-Hydroxybenzo[a]pyrene, 11-Hydroxybenzo[a]pyrene, 12-Hydroxybenzo[a]pyrene, 4-Hydroxybenzo[a]pyrene, 5-Hydroxybenzo[a]pyrene, 7-Hydroxybenzo[a]pyrene, 8-Hydroxybenzo[a]pyrene, 9-Hydroxybenzo[a]pyrene	C18286, C14851, C14850, C14849, C14461, C14459, C14576, C14565, C14564, C14563, C14560, C14559, C14558, C14557, C14556	0.518103
268.033	C10H17Cl2NOS-H-	Diallat	C19094	0.60972
268.038	C12H11NO4+Cl-	Casimiroin, 2-Hydroxy-6-oxo-(2'-aminophenyl)-hexa-2,4-dienoate	C10654, C08062	0.724564
269.046	C15H10O5-H-	Islandicin, 3,6,4'-Trihydroxyflavone, 4',6,7-Trihydroxyisoflavone, 3',4',7-Trihydroxyisoflavone, Norobtusifolin, Morindone, Lucidin, Emodin, Aloe-emodin, Norwogonin, Purpurin 1-methyl ether, Galangin, Resokaempherol, Baicalein, Sulphuretin, Genistein, 2'-Hydroxydaidzein, Apigenin	C16796, C15222, C14314, C14313, C10379, C10376, C10369, C10343, C10294, C10113, C10397, C10044, C10037, C10023, C08730, C06563, C02495, C01477	0.758571
269.06	C11H14N2O4S-H-	S-(Hydroxyphenylacetothiohydroximoyl)-L-cysteine	C17238	0.545838
269.061	C19H10O2-H-	10-Oxabenzo[def]chrysen-9-one	C18281	0.547047
269.082	C16H14O4-H-	Isoimperatorin, Pinostrobin, 2'-O-Methylisoliquiritigenin, Medicarpin, Strobopinin, Alloimperatorin, Vignafuran, Imperatorin, (+)-Medicarpin	C16976, C16419, C15531, C10503, C09939, C09053, C08993, C09269, C01729	0.616952
270.017	C11H9NO5+Cl-	3,4-Dihydro-7-methoxy-2-methylene-3-oxo-2H-1,4-benzoxazine-5-carboxylic acid	C11468	0.601224
270.053	C15H11O5-H-	Luteolinidin, Pelargonidin	C08652, C05904	0.766278
271.039	C10H12N2O5S-H-	7-Aminocephalosporanic acid	C07756	0.529017
271.041	C12H13ClN2O+Cl-	Buturon	C19074	0.523982
271.041	C9H16O5S+Cl-	3-(4'-Methylthio)butylmalic acid, 2-(4'-Methylthio)butylmalic acid	C17219, C17218	0.524283
271.061	C15H12O5-H-	Toralactone, 6,7,4'-Trihydroxyflavanone, 2,7,4'-Trihydroxyisoflavanone, Dihydrogenistein, p-Coumaroyltriacetic acid lactone, Pinobanksin, Garbanzol, Butin, Rubrofusarin, Butein, Naringenin chalcone, 2'-Hydroxydihydrodaidzein, 3,6,9-Trihydroxypterocarpan, Licodione, Naringenin	C17673, C16232, C15567, C14458, C12087, C09826, C09751, C09614, C09047, C08578, C06561, C03567, C01263, C01592, C00509	0.772487
271.076	C11H16N2O4S-H-	Thienamycin	C18283, C18282	0.559084
271.076	C19H12O2-H-	4-Chrysenecarboxylate, 5-Chrysenecarboxylate	C06664	0.559198
272.048	C15H11NO2+Cl-	1-Amino-2-methylanthraquinone, 2,3-Bis(p-hydroxyphenyl)acrylonitrile, N-Benzylphthalimide	C19320, C14903, C14263	0.546007
273.04	C9H10N4O4+Cl-	Xanthopterin-B2	C15218, C10092, C10069, C10053, C10052	0.750024
273.04	C14H10O6-H-	2,2',4,4'-Tetrahydroxybenzil, Swertianin, Isoathyriol, Bellidifolin, Athyriol	C02333	0.750395
273.077	C15H14O5-H-	5-Deoxyleucopelargonidin, H37, (-)-Epiafzelechin, Apiforol, Luteoliflavan, Methysticin, Fisetinidol, beta-Pyrufuran, alpha-Pyrufuran, Ptaerochromenol, Afzelechin, Phloretin	C16415, C13767, C12128, C12124, C12122, C09952, C09735, C08948, C08929, C09029, C09320, C00774	0.741118
273.091	C11H18N2O4S-H-	2,3-Dihydrothienamycin	C20820	0.54298
273.954	C9H10BrNO2S-H-	S-(4-Bromophenyl)-L-cysteine	C03900	0.514822
274.104	C10H17N3O6-H-	N-Succinyl-L-citrulline, (5-L-Glutamyl)-L-glutamine	C18048, C05283	0.62262
275.07	C13H12N4O+Cl-	2-Hydroxyamino-1-methyl-6-phenylimidazo[4,5-b]pyridine	C20286	0.62873
275.071	C10H16N2O5S-H-	Biotin sulfone	C20387	0.629953
276.043	C14H11NO3+Cl-	trans-2-(4-Nitrophenyl)-3-phenyloxirane, 7-Ethoxyresorufin, 1,3-Dihydroxy-N-methylacridone, N-Benzoylanthranilate	C15268, C13630, C12093, C03141	0.578568
277.05	C12H10N4O2+Cl-	Lumichrome	C01727	0.656179
277.086	C13H14N4O+Cl-	Diphenylcarbazide	C11232	0.588391
278.082	C17H13NO3-H-	Graveoline	C10689	0.5248
280.037	C8H12ClN5O2+Cl-	Proglinazine	C19105	0.678032
280.038	C13H11NO4+Cl-	Haplopine	C10694	0.677693
281.046	C16H10O5-H-	Pseudobaptigenin, 4,5-Methylenedioxy-6-hydroxyaurone	C10522, C08722	0.740355
281.061	C9H16N3O3S+Cl-	2-(Hydroxysulfanyl)hercynine	C21731	0.5485
281.062	C14H15ClN2+Cl-	N-[(4-Chlorophenyl)methyl]-N-ethyl-2-pyridinamine	C14938	0.543786
281.082	C17H14O4-H-	7-Hydroxy-3-(4-methoxyphenyl)-4-methylcoumarin, Agrostophyllin, 5,7-Dimethoxyflavone	C15052, C10244, C10029	0.6473
283.005	C12H10Cl2N2O2-H-	DTP	C11122	0.546024
283.025	C15H8O6-H-	Rhein	C10401	0.773441
283.026	C8H13N2O5P+Cl-	Pyridoxamine phosphate	C00647	0.771914
283.061	C16H12O5-H-	Physcion, Obtusifolin, (+)-Maackiain, Glycitein, 3-Methylgalangin, Lucidin omega-methyl ether, Cypripedin, Wogonin, Texasin, Prunetin, Melannin, (-)-Maackiain, Geraldone, Genkwanin, 2'-Hydroxyformononetin, Biochanin A, Calycosin, Acacetin, Questin	C17045, C17039, C16229, C14536, C11577, C10370, C10323, C10197, C10536, C10521, C10504, C10502, C10047, C10046, C02920, C00814, C01562, C01470, C01448	0.765627
283.076	C20H12O2-H-	11,12-Dihydroxybenzo[a]pyrene, 4,5-Dihydroxybenzo[a]pyrene, 9,10-Dihydroxybenzo[a]pyrene, 9-Hydroxybenzo[a]pyrene-4,5-oxide	C18280, C18279, C18278, C14854	0.564442
283.264	C18H36O2-H-	Isooctadecanoic acid, Octadecanoic acid	C20356, C01530	0.496229
284.008	C10H8ClN3O5-H-	5-Amino-4-chloro-2-(5-hydroxymuconoyl)-3(2H)-pyridazinone	C05155	0.511438
284.033	C15H9O6-H-	Riccionidin A	C08728	0.809965
285.001	C14H12Cl2+Cl-	1-(o-Chlorophenyl)-1-(p-chlorophenyl)ethane, 1,1-Dichloro-2,2-diphenylethane	C15410, C15123	0.534438
285.04	C15H10O6-H-	Citreorosein, 6-Demethoxycapillarisin, 2'-Hydroxygenistein, Scutellarein, Isoscutellarein, Orobol, Fisetin, Datiscetin, Maritimetin, Aureusidin, Kaempferol, Luteolin	C17810, C17786, C12134, C10184, C10097, C10510, C10041, C10036, C08720, C08576, C05903, C01514	0.793774
285.077	C16H14O5-H-	(R)-DNPA, 2,7-Dihydroxy-4'-methoxyisoflavanone, (S)-DNPA, Phyllodulcin, (-)-Nissolin, 2',4',6'-Trihydroxy-3'-formyldihydrochalcone, Brazilin, Sakuranetin, Sainfuran, Moracin A, Quinquangulin, Oxypeucedanin, Isosakuranetin, 2'-O-Methyllicodione, Dihydrobiochanin A, (-)-Vestitone	C18835, C16190, C12434, C10274, C10508, C09975, C09920, C09833, C08974, C08844, C09044, C09282, C05334, C02922, C02675, C00786	0.732979
285.092	C20H14O2-H-	Benzo[a]pyrene-trans-11,12-dihydrodiol, Benzo[a]pyrene-cis-11,12-dihydrodiol, Benzo[a]pyrene-cis-9,10-dihydrodiol, Benzo[a]pyrene-cis-7,8-dihydrodiol, Benzo[a]pyrene-cis-4,5-dihydrodiol, Benzo[a]pyrene-7,8-diol	C18285, C18284, C18276, C18275, C18270, C14852	0.558741
286.048	C15H11O6-H-	Aurantinidin, Cyanidin	C08575, C05905	0.824614
286.049	C11H14NO6P-H-	Indoleglycerol phosphate	C03506	0.824821
286.049	C12H13NO5+Cl-	N-Feruloylglycine	C02564	0.824379
286.066	C14H13N3O2S-H-	Sulmazole	C13749	0.40162
287.048	C16H12O3+Cl-	3'-Methoxyflavone, 7-Methoxyisoflavone, 1-[2-(4-Hydroxyphenyl)-1-benzofuran-3-yl]ethanone, 4'-O-Methylisoflavone	C20872, C15616, C15111, C03074	0.542995
287.055	C10H12N4O4+Cl-	5'-Deoxyinosine, N-D-Ribosylpurine, Deoxyinosine, Nebularine	C21102, C15586, C05512, C01736	0.750986
287.056	C15H12O6-H-	Carthamidin, 2,6,7,4'-Tetrahydroxyisoflavanone, Eriodictyol chalcone, 2-Hydroxy-2,3-dihydrogenistein, (+-)-Dalbergioidin, Swerchirin, 2-O-Methylswertianin, Gentiacaulein, 3,5-Dimethoxy-1,6-dihydroxyxanthone, Okanin, Micromelin, Eriodictyol, Fustin, Dihydrokaempferol	C16940, C16233, C15525, C12631, C10415, C10091, C10083, C10064, C10060, C08724, C09277, C05631, C01378, C00974	0.751148
289.071	C10H14N4O4+Cl-	Dyphylline	C07819	0.782415
289.072	C15H14O6-H-	Catechin, (-)-Catechin, Plumericin, Isoplumericin, Fisetinidol-4beta-ol, (+)-Epicatechin, (-)-Epicatechin, Mikanolide, alpha-Cotonefuran, Ptaeroglycol, 2,8-Dihydroxy-3,4,7-trimethoxydibenzofuran, (+)-Catechin, Luteoforol, cis-3,4-Leucopelargonidin	C17590, C14079, C09796, C09787, C09736, C09728, C09727, C09511, C08739, C09030, C08742, C06562, C05907, C03648	0.782415
289.087	C19H14O3-H-	Aurin	C14213	0.596705
290.082	C18H13NO3-H-	Naptalam	C18869	0.693616
291.065	C13H12N4O2+Cl-	N-Acetoxy-IQ	C20290	0.673253
293.06	C16H11ClN4-H-	Estazolam	C06981	0.547874
293.082	C18H14O4-H-	Dehydrocycloguanandin	C10055	0.637828
295.061	C17H12O5-H-	Aspulvinone E	C02006	0.727812
297.04	C16H10O6-H-	5-Hydroxypseudobaptigenin, Aflatoxin P1, 2',7-Dihydroxy-4',5'-methylenedioxyisoflavone, Bowdichione, Irilone	C19727, C19587, C16226, C10202, C10467	0.766476
297.077	C17H14O5-H-	R1128A, Coumafuryl, Afrormosin, Sayanedine, Apigenin 7,4'-dimethyl ether	C18840, C18599, C10199, C10527, C10019	0.713898
297.091	C16H14N4+Cl-	Sudan Brown RR	C17370	0.555701
297.091	C13H18N2O4S-H-	PS-5	C19528	0.556403
298.062	C10H19ClNO5P-H-	Phosphamidon	C18689	0.525046
299.02	C15H8O7-H-	Pseudopurpurin	C10394	0.705423
299.056	C16H12O6-H-	Questinol, Rhamnocitrin, (+)-6a-Hydroxymaackiain, (-)-Sophorol, (+)-Sophorol, 2'-Hydroxybiochanin A, Cajanin, Kaempferide, Tectorigenin, Pratensein, Hispidulin, Diosmetin, Leptosidin, 3-Methoxyapigenin, Chrysoeriol	C17811, C17059, C16230, C16228, C16227, C12135, C10203, C10098, C10534, C10520, C10058, C10038, C08651, C05902, C04293	0.782546
299.202	C20H28O2-H-	Sugiol, (3S)-all-trans-3-Hydroxyretinal, (3S)-11-cis-3-Hydroxyretinal, (3R)-all-trans-3-Hydroxyretinal, (3R)-11-cis-3-Hydroxyretinal, 4-Oxoretinol, 9-cis-Retinoic acid, 17alpha-Methyl-17beta-hydroxyandrosta-4,6-dien-3-one, 17beta-Hydroxy-7alpha-methylandrost-1,4-diene-3-one, A-Norpregn-3(5)-ene-2,20-dione, 17beta-Hydroxy-2-methylandrost-1,4-dien-3-one, 19-Norprogesterone, 17beta-Hydroxy-17-methyl…	C21822, C20429, C20428, C18196, C18195, C16683, C15493, C15353, C15307, C15263, C14925, C14489, C14684, C14652, C12078, C09188, C07058, C00777	0.491761
300.06	C7H16N3O8P-H-	1-Guanidino-1-deoxy-scyllo-inositol 4-phosphate	C07313	0.614075
300.06	C8H15N3O7+Cl-	Streptozocin	C01294	0.614075
301.034	C10H10N4O5+Cl-	5'-Oxoinosine	C01993	0.772988
301.035	C15H10O7-H-	2-(4-Hydroxyphenyl)-5,6,7,8-tetrahydroxy-4H-1-benzopyran-4-one, Tricetin, Robinetin, Morin, Isoetin, Hypolaetin, 6-Hydroxyluteolin, 6-Hydroxykaempferol, Bracteatin, 2'-Hydroxypseudobaptigenin, 8-Hydroxykaempferol, Quercetin	C15031, C10192, C10177, C10105, C10079, C10078, C10072, C10068, C08577, C03662, C02806, C00389	0.773371
301.051	C16H12NO3+Cl-	Ungeremine	C12189	0.641554
301.071	C11H14N4O4+Cl-	8-Oxodeoxycoformycin	C02957	0.804135
301.072	C16H14O6-H-	Homoeriodictyol chalcone, Dihydrokalafungin, Nanafrocin, Ferreirin, Haematoxylin, Homoeriodictyol, Hesperetin	C16405, C12436, C10377, C10419, C09931, C09756, C01709	0.804323
301.086	C15H14N4O+Cl-	SB 200646, Nevirapine	C11739, C07263	0.597352
301.087	C20H14O3-H-	Benzo[a]pyrene-7,8-dihydrodiol-9,10-oxide	C14853	0.596976
301.087	C17H16NO2+Cl-	Vasconine	C12188	0.59216
301.217	C20H30O2-H-	ent-3beta-Hydroxycassa-12,15-dien-2-one, Salviol, 11-Hydroxyferruginol, syn-Stemoden-19-oate, 9beta-Pimara-7,15-dien-19-oate, 17beta-Hydroxy-17-methyl-5alpha-androst-9(11)-en-3-one, 17beta-Hydroxy-4-methylandrost-4-en-3-one, 17abeta-Hydroxy-D-homoandrost-4-en-3-one, 17beta-Hydroxy-2alpha,17-dimethylestr-4-en-3-one, 19-Nor-5alpha-pregnane-3,20-dione, 17beta-Hydroxy-6alpha-methylandrost-4-en-3-one,…	C21826, C21819, C21796, C20208, C20149, C15460, C15412, C15318, C15259, C15188, C15184, C14890, C14490, C15070, C15036, C15017, C15008, C15003, C14255, C14588, C11889, C11888, C11874, C12083, C12077, C09159, C09148, C09118, C07198, C06428, C06087	0.46844
302.043	C15H11O7-H-	6-Hydroxycyanidin, Delphinidin	C08646, C05908	0.667369
302.072	C14H19Cl2NO2-H-	Chlorambucil	C06900	0.519918
303.05	C10H12N4O5+Cl-	Inosine	C00294	0.768473
303.051	C15H12O7-H-	cis-Dihydroquercetin, Pentahydroxyflavanone, Taxifolin	C12316, C05911, C01617	0.769168
303.065	C14H12N4O2+Cl-	Disperse Blue 1	C19236	0.648411
303.066	C19H12O4-H-	Tetrangulol	C12397	0.647768
305.045	C10H14N2O7S-H-	N-(4-Oxoglutaryl)-L-cysteinylglycine	C21858	0.686667
305.046	C18H10O5-H-	Kinobscurinone	C12391	0.685273
305.066	C10H14N4O5+Cl-	6-Hydroxyl-1,6-dihydropurine ribonucleoside	C04583	0.738094
305.067	C15H14O7-H-	(-)-Epigallocatechin, (+)-Gallocatechin, Leucocyanidin	C12136, C12127, C05906	0.738281
307.018	C9H16N2O5Se-H-	gamma-Glutamyl-Se-methylselenocysteine	C05695	0.547131
307.02	C15H12O3S+Cl-	1-Phenyl-3-(phenylsulfonyl)-2-propen-1-one	C15077	0.556423
307.076	C17H13ClN4-H-	Alprazolam	C06817	0.557971
308.031	C12H11ClF3NO3-H-	Fluxofenim	C18735	0.635894
308.032	C8H12N5O4P+Cl-	Adefovir	C11277	0.664806
308.033	C14H11NO5+Cl-	Flindersiamine, Tolcapone	C10678, C07949	0.665556
309.04	C17H10O6-H-	6-Demethylsterigmatocystin	C03683	0.735645
309.077	C18H14O5-H-	6-Deoxyjacareubin	C10059	0.688399
311.056	C17H12O6-H-	Dihydrodemethylsterigmatocystin, Betavulgarin, Aflatoxin B1, Aspulvinone G	C20444, C10201, C06800, C02007	0.732645
311.071	C13H16N2O5S-H-	Epithienamycin D, Epithienamycin B	C17398, C17396	0.575978
311.072	C15H18Cl2N2O-H-	Diclocymet	C18518	0.566303
311.092	C18H16O5-H-	R1128B, Ophiopogonone B, 3,5,7-Trimethoxyflavone, Baicalein 5,6,7-trimethyl ether	C18841, C17472, C10045, C10024	0.592726
312.06	C9H16ClN3O7-H-	Chlorozotocin	C19170	0.582631
313.035	C16H10O7-H-	Wedelolactone	C10541	0.718091
313.072	C17H14O6-H-	Aflatoxicol, 7-Methylcapillarisin, 4'-Methylcapillarisin, Pinobanksin 3-O-acetate, Aflatoxin B2, 6-Hydroxy-2-(4-hydroxyphenyl)-5,7-dimethoxy-4H-1-benzopyran-4-one, Pisatin, Irisolidone, Ventinone A	C19584, C17785, C17784, C16418, C16753, C15100, C10516, C10471, C10407	0.720891
313.086	C13H18N2O5S-H-	Epithienamycin C, N-Acetylthienamycin, Epithienamycin A	C17397, C17377, C17372	0.576412
315.051	C16H12O7-H-	3'-O-Methyltricetin, Tamarixetin, Sexangularetin, Rhamnetin, Pinoquercetin, Pedalitin, Isorhamnetin, Azaleatin, Capillarisin, 3-O-Methylquercetin	C19739, C10188, C10185, C10176, C10120, C10119, C10084, C10022, C08999, C04443	0.738147
315.066	C12H16N2O6S-H-	Cysteinyldopa	C17935	0.62004
315.066	C20H12O4-H-	4,5-Chrysenedicarboxylate, cis-4-(8-Hydroxypyren-7-yl)-2-oxobut-3-enoate, cis-4-(7-Hydroxtpyren-8-yl)-2-oxobut-3-enoate	C18277, C18272, C18271	0.620141
315.086	C18H17FO2S-H-	SC-57666	C11706	0.646842
315.087	C17H16O6-H-	Neobyakangelicol, Byakangelicol, Isobyakangelicol, 2,3-Dihydro-6-hydroxy-2-(4-hydroxyphenyl)-5,7-dimethoxy-4H-1-benzopyran-4-one, Cajanol, Homoferreirin	C17126, C16925, C16914, C14969, C10204, C10457	0.649203
316.036	C14H10F3NO2+Cl-	Flufenamic acid	C13038	0.545946
316.038	C16H11NO4+Cl-	7-(Acetyloxy)-3-(3-pyridinyl)-2H-1-benzopyran-2-one	C15048	0.558431
317.066	C16H19BrN2-H-	Brompheniramine	C06857	0.610266
317.081	C15H14N4O2+Cl-	2-Acetoxyamino-1-methyl-6-phenylimidazo[4,5-b]pyridine	C20287	0.608993
317.082	C20H14O4-H-	Xestoquinone, Phenolphthalein, 8-O-Methyltetrangulol	C20073, C14286, C12398	0.610524
319.023	C12H17O4PS2-H-	Phenthoate	C14429	0.63569
319.061	C19H12O5-H-	19-Hydroxytetrangulol, Dehydrorabelomycin	C12399, C12390	0.69995
320.032	C9H20NO3PS2+Cl-	Prothoate	C19768	0.575568
320.032	C10H12ClN5O3+Cl-	5-Deoxy-5-chloroadenosine	C19014	0.575237
321.082	C11H13F3N4O4-H-	Dinitramine	C18785	0.672266
321.124	C14H18N6O+Cl-	Abacavir	C07624	0.807162
323.019	C12H8N4O5+Cl-	Furamizole	C14304	0.623104
323.02	C10H16N2O4S3-H-	Dorzolamide	C06969	0.615138
323.056	C18H12O6-H-	Sterigmatocystin	C00961	0.72586
323.092	C19H16O5-H-	2,3-Dehydro-UWM6	C18679	0.573728
323.098	C12H20O10-H-	D-Fructofuranose 1,2':2,3'-dianhydride, Bis-D-fructose 2',1:2,1'-dianhydride	C04420, C04333	0.504749
324.027	C8H12N5O5P+Cl-	PMEG	C11184	0.620037
324.028	C14H11NO6+Cl-	Dianthramine	C08478	0.603744
324.094	C11H19NO10-H-	N-Glycoloyl-neuraminate	C03410	0.515565
325.034	C12H18O4S2+Cl-	Isoprothiolane	C11111	0.710896
325.048	C15H14O6+Cl-	Catechin, (-)-Catechin, Plumericin, Isoplumericin, Fisetinidol-4beta-ol, (+)-Epicatechin, (-)-Epicatechin, Mikanolide, alpha-Cotonefuran, Ptaeroglycol, 2,8-Dihydroxy-3,4,7-trimethoxydibenzofuran, (+)-Catechin, Luteoforol, cis-3,4-Leucopelargonidin	C17590, C14079, C09796, C09787, C09736, C09728, C09727, C09511, C08739, C09030, C08742, C06562, C05907, C03648	0.604823
327.051	C17H12O7-H-	Aflatoxin B1-endo-8,9-epoxide, Aflatoxin B1-exo-8,9-epoxide, Aflatoxin Q1, Aflatoxin M1, Aflatoxin G1, (-)-Acanthocarpan	C19595, C19586, C19585, C16756, C16755, C10198	0.727385
327.087	C18H16O6-H-	Ophiopogonanone A, 9-Demethylmunduserone, 7-Hydroxy-2',4',5'-trimethoxyisoflavone, 2-(4-Hydroxyphenyl)-5,6,7-trimethoxy-4H-1-benzopyran-4-one, 6-Hydroxy-2-(4-methoxyphenyl)-5,7-dimethoxy-4H-1-benzopyran-4-one, Betagarin	C17475, C16189, C16188, C14986, C14985, C09479	0.611505
329.063	C13H18N2O4S2-H-	Penicillin O	C17405	0.579024
329.064	C11H18O9+Cl-	6-Tuliposide B, Tuliposide B	C21186, C08570	0.566049
329.08	C15H18O6+Cl-	Tutin	C09570	0.576197
331.061	C20H12O5-H-	Hypoxylone	C10355	0.664781
331.082	C17H16O7-H-	Sulochrin	C00495	0.587465
333.075	C14H18O7+Cl-	Picein	C10720	0.636582
333.077	C20H14O5-H-	19-Hydroxy-8-O-methyltetrangulol	C12400	0.648751
333.207	C20H30O4-H-	Resolvin E2, 3beta,13-Dihydroxy-16-(hydroxymethylene)-13,17-seco-5alpha-androstan-17-oic acid,delta-lactone, 17beta-Hydroxy-4-oxa-5alpha-androstan-3-one acetate, 5,6-Epoxytetraene, Di-n-hexyl phthalate, 6beta,7beta-Dihydroxykaurenoic acid, 17-Oxogrindelic acid, Lathyrol, Delta-12-Prostaglandin J2, Prostaglandin J2, Prostaglandin C2, Prostaglandin B2, Prostaglandin A2, 12-Keto-leukotriene B4	C18173, C15159, C14913, C14815, C14504, C11876, C09150, C09125, C05958, C05957, C05955, C05954, C05953, C05949	0.496946
334.046	C9H18NO8P+Cl-	D-4'-Phosphopantothenate	C03492	0.598523
335.056	C19H12O6-H-	Tetracenomycin D1, Dicumarol	C12376, C00796	0.699554
335.14	C20H20N2O3-H-	Cyclopiazonic acid	C03032	0.847051
337.035	C18H10O7-H-	Versicolorin A	C20583	0.692982
337.072	C19H14O6-H-	Ustalic acid, Rabelomycin, O-Methylsterigmatocystin	C19979, C12402, C03686	0.690659
339.051	C18H12O7-H-	Versicolorin B	C20575	0.685827
339.087	C19H16O6-H-	Methylophiopogonone A, Psorospermin, Dihydro-O-methylsterigmatocystin	C17473, C10090, C03944	0.620916
343.059	C15H16O7+Cl-	Allamandin	C09766	0.594576
349.034	C14H10N4O5+Cl-	Dantrolene	C06939	0.657634
349.07	C14H18O8+Cl-	Glucovanillin	C19808	0.636849
349.072	C20H14O6-H-	Tetracenomycin B1, Alteichin	C12377, C10295	0.687393
351.051	C19H12O7-H-	Coumestrol diacetate, Daphnoretin	C15095, C09216	0.672656
353.065	C17H19ClN2S+Cl-	Chlorpromazine	C06906	0.666966
355.059	C16H16O7+Cl-	DHKred-OH, alpha-Naphthyl-beta-D-glucuronide, 4-Coumaroylshikimate	C18358, C11586, C02947	0.559281
355.081	C20H17FO3S-H-	Sulindac	C01531	0.568434
355.082	C19H16O7-H-	Fridamycin E, Tetracenomycin M	C12451, C12372	0.568683
357.076	C14H18N2O7S-H-	Miraxanthin-I	C08554	0.576957
359.075	C14H12N6O6-H-	Nitrovin	C19487	0.617411
361.033	C14H14O9+Cl-	Sinapoyltartronate	C02750	0.671539
361.07	C15H18O8+Cl-	p-Coumaroyl-D-glucose, Bilobalide, 4'-O-beta-D-Glucosyl-cis-p-coumarate, cis-beta-D-Glucosyl-2-hydroxycinnamate, 4-O-beta-D-Glucosyl-4-hydroxycinnamate, trans-beta-D-Glucosyl-2-hydroxycinnamate	C16827, C07605, C06739, C05839, C04415, C05158	0.645825
361.101	C20H19FO3+Cl-	2,2,4-Trimethyl-3-(4-fluorophenyl)-2H-1-benzopyran-7-ol acetate	C15056	0.517001
363.049	C14H16O9+Cl-	2-Succinyl-5-enolpyruvyl-6-hydroxy-3-cyclohexene-1-carboxylate, Bergenin	C16519, C09919	0.67795
363.085	C15H20O8+Cl-	Paeonoside, Anisatin	C10717, C09294	0.579508
363.087	C21H16O6-H-	Justicidin B	C10636	0.57085
365.064	C13H19O10P-H-	Salicin 6-phosphate	C06188	0.684411
365.067	C20H14O7-H-	Tetracenomycin F1, Arnottin II, Pachyrrhizone	C12367, C12258, C10512	0.679926
367.044	C13H16O10+Cl-	1-O-Galloyl-beta-D-glucose	C01158	0.594299
372.094	C15H19NO10-H-	DIMBOA-glucoside	C04831	0.516493
373.07	C16H18O8+Cl-	p-Coumaroyl quinic acid, 4-p-Coumaroylquinic acid, 1-Caffeoyl-4-deoxyquinic acid	C12208, C10441, C10432	0.609073
375.049	C15H16O9+Cl-	Esculin, Cichoriin, Sinapoyl malate, Daphnin	C09264, C09206, C02887, C01421	0.677607
379.044	C14H16O10+Cl-	Theogallin	C10834	0.660335
379.082	C21H16O7-H-	Tetracenomycin F1 methylester, Diphyllin	C12373, C10559	0.781637
381.098	C21H18O7-H-	12-Deoxyaklanonic acid, Austrobailignan 1	C12420, C10546	0.541938
383.054	C17H16O8+Cl-	alpha-(1,2-Dihydroxyethyl)-1,2,3,4-tetrahydro-7-hydroxy-9-methoxy-3,4-dioxocyclopenta[c][1]benzopyran-6-acetaldehyde, 1,2,3,4-Tetrahydro-alpha,7-dihydroxy-beta-(hydroxymethyl)-9-methoxy-3,4-dioxocyclopenta[c][1]benzopyran-6-propanal	C19592, C19591	0.553407
383.076	C15H16N4O6+Cl-	Musca-aurin-VII	C08562	0.572774
383.077	C20H16O8-H-	1'-Hydroxyversicolorone, Decaketide tricyclic intermediate, Tetracenomycin F2	C20503, C18709, C12366	0.562077
383.117	C21H20N2O3+Cl-	Alstonine, Serpentine	C09028, C09241	0.497257
384.099	C22H15N3O4-H-	Chromopyrrolate	C21125	0.505704
384.1	C16H20ClN5O2+Cl-	Fentrazamide	C18501	0.503202
384.101	C21H19NO4+Cl-	2-(Biaryl)carbapenems	C12019	0.502329
385.07	C17H18O8+Cl-	6-[2,3-Dihydroxy-1-(hydroxymethyl)propyl]-1,2-dihydro-7-hydroxy-9-methoxy-cyclopenta[c][1]benzopyran-3,4-dione	C19590	0.585529
385.071	C15H18N2O8S-H-	(7R)-7-(4-Carboxybutanamido)cephalosporanate	C15666	0.586715
387.049	C16H16O9+Cl-	4-Methylumbelliferone glucuronide	C11584	0.653971
389.028	C15H14O10+Cl-	2-Caffeoylisocitrate	C02927	0.593655
389.064	C16H18O9+Cl-	Neochlorogenic acid, Biflorin, Chlorogenate, Scopolin	C17147, C08996, C00852, C01527	0.659122
391.043	C9H17N4O9P+Cl-	5-Amino-6-(5'-phospho-D-ribitylamino)uracil	C04454	0.648966
391.08	C16H20O9+Cl-	1-O-Feruloyl-beta-D-glucose, Gentiopicrin	C17759, C09782	0.63766
401.027	C9H16N4O10P2-H-	Cytidine 5'-diphosphoramidate	C22031	0.544689
403.044	C9H16N6O8S+Cl-	Decarbamoylgonyautoxin 1	C20022	0.665652
403.08	C17H20O9+Cl-	5-O-Feruloylquinic acid	C02572	0.613445
405.059	C16H18O10+Cl-	Fraxin	C09266	0.667556
407.039	C15H16O11+Cl-	2-O-Caffeoylglucarate	C03062	0.556099
409.091	C16H22O10+Cl-	Gardoside, Geniposidic acid, Swertiamarin, Secologanate	C16963, C11673, C09800, C01957	0.592908
413.086	C17H16F6N2O+Cl-	Mefloquine	C07633	0.546326
413.086	C19H23ClN2O2S+Cl-	Pyridate	C18803	0.546326
417.058	C18H14N2O10-H-	Muscapurpurin	C08563	0.597913
421.054	C16H18O11+Cl-	O-Feruloylgalactarate	C03156	0.641542
421.066	C12H22O14S-H-	2-Sulfotrehalose	C20985	0.504471
421.091	C17H22O10+Cl-	4-O-beta-D-Glucosyl-sinapate, 1-O-Sinapoyl-beta-D-glucose	C02919, C01175	0.582041
425.086	C16H22O11+Cl-	Monotropein	C09788	0.622307
429.058	C11H20N4O10P2-H-	CMP-2-aminoethylphosphonate	C05673	0.601283
439.101	C17H24O11+Cl-	Scandoside methyl ester, Gardenoside	C09798, C09779	0.525637
441.059	C19H18O10+Cl-	Lancerin	C10075	0.555767
445.053	C11H20N4O11P2-H-	CDP-ethanolamine	C00570	0.557372
449.085	C20H22N2O6S2-H-	Exserohilone	C10593	0.581798
451.132	C26H24O5+Cl-	Calophyllolide	C09158	0.405653
521.122	C25H26O10+Cl-	Aquayamycin	C12412	0.512099

## Sheet: Table S5
Table S5. MALDI-FTICR root ions and molecules that were enriched in non-mycorrhizal roots. The m/z indicates the mass-to-charge ratio, and 'AUC' denotes the area under the curve.
m/z	Ion	Molecule	KEGG_ID	AUC
138.033	C3H10NO3P-H-	N-Monomethyl-2-aminoethylphosphonate	C05679	0.786561
145.062	C5H10N2O3-H-	(R)-3-Ureidoisobutyrate, Isoglutamine, 3-Ureidoisobutyrate, D-Glutamine, Glutamine, L-Glutamine		0.849608
149.024	C8H6O3-H-	Piperonal, 2-Carboxybenzaldehyde, alpha-Oxo-benzeneacetic acid	C10812, C03057, C02137	0.790493
150.033	C5H9NO2+Cl-	3-Acetamidopropanal, Proline, D-Proline, L-Proline	C18170, C16435, C00763, C00148	0.811025
151.04	C8H8O3-H-	4-Hydroxy-3-methylbenzoate, Menisdaurilide, 4-Hydroxymethylsalicylaldehyde, 4-Methylsalicylate, 3-Methylsalicylate, 4-Hydroxyphenyl acetate, 4-Hydroxyphenacyl alcohol, Methyl salicylate, Resorcinol monoacetate, 3',4'-Dihydroxyacetophenone, 2-(Hydroxymethyl)benzoic acid, 2-Hydroxyphenylacetate, 3-Hydroxyphenylacetate, 2',4'-Dihydroxyacetophenone, 3,4-Dihydroxyphenylacetaldehyde, 4-Methoxybenzoate,…	C21167, C17900, C14108, C14103, C14088, C13636, C13635, C12305, C12064, C10675, C10804, C05852, C05593, C03663, C04043, C02519, C02181, C02657, C02639, C01984, C01983, C00755, C00642	0.765639
161.024	C9H6O3-H-	4-Hydroxycoumarin, Umbelliferone	C04051	0.785346
162.033	C6H9NO2+Cl-	Isoguvacine, Guvacine, alpha-(Methylenecyclopropyl)glycine, L-Baikiain, Delta1-Piperideine-2-carboxylate, (S)-2,3,4,5-Tetrahydropyridine-2-carboxylate	C13694, C10149, C08292, C08268, C04092, C00450	0.785455
163.04	C9H8O3-H-	trans-3-Hydroxycinnamate, Caffeic aldehyde, 3-Oxo-3-phenylpropanoate, cis-p-Coumarate, cis-2-Hydroxycinnamate, 2-Hydroxy-3-phenylpropenoate, trans-2-Hydroxycinnamate, 4-Coumarate, Phenylpyruvate	C12621, C10945, C07114, C06738, C05838, C02763, C01772, C00811, C00166	0.802314
164.012	C5H7NO3+Cl-	L-beta-Ethynylserine, 1-Pyrroline-4-hydroxy-2-carboxylate, L-1-Pyrroline-3-hydroxy-5-carboxylate, 5-Oxo-D-proline, 5-Oxoproline, 4-Oxoproline	C22141, C04282, C04281, C02237, C01879, C01877	0.818619
166.027	C4H10NO4P-H-	2-Acetamidoethylphosphonate, Demethylphosphinothricin	C21403, C17962	0.819132
166.028	C5H9NO3+Cl-	cis-3-Hydroxy-L-proline, trans-3-Hydroxy-L-proline, trans-4-Hydroxy-D-proline, cis-4-Hydroxy-D-proline, 2-Amino-4-oxopentanoic acid, (S)-4-Amino-5-oxopentanoate, L-Glutamate 5-semialdehyde, Hydroxyproline, 5-Amino-2-oxopentanoic acid, N-Acetyl-beta-alanine, 5-Aminolevulinate, cis-4-Hydroxy-L-proline	C19706, C05147, C03651, C03440, C03341, C03741, C01165, C01157, C01110, C01073, C00430, C01015	0.819304
167.035	C8H8O4-H-	2-Acetylphloroglucinol, 1,2-Dihydrophthalic acid, 4-Hydroxymethylsalicylate, 4-Hydroxymandelate, 2,6-Dimethoxybenzoquinone, 2-Hydroxy-6-oxoocta-2,4,7-trienoate, Vanillate, 2,6-Dihydroxyphenylacetate, (R)-4-Hydroxymandelate, 3,4-Dihydroxymandelaldehyde, 4-Hydroxypheoxyacetate, (S)-4-Hydroxymandelate, Orsellinate, 3,4-Dihydroxyphenylacetate, Homogentisate	C21895, C16215, C14109, C11527, C10331, C07087, C06672, C06207, C05343, C05577, C03235, C03198, C01839, C01161, C00544	0.802446
175.04	C10H8O3-H-	Herniarin, 4-Methylumbelliferone, 1,3,8-Naphthalenertriol	C09268, C03081, C01173	0.783093
176.012	C6H7NO3+Cl-	Gentianaine, 6-Oxo-1,4,5,6-tetrahydronicotinate, 2-Aminomuconate semialdehyde	C09960, C04226, C03824	0.760231
177.019	C9H6O4-H-	Caffeoquinone, 5,7-Dihydroxychromone, Esculetin, 7,8-Dihydroxycoumarin	C16828, C09001, C09263, C03093	0.81403
185.108	C12H14N2-H-	Paraquat, Calligonine	C14701, C09089	0.751231
189.019	C10H6O4-H-	Ayapin, 3,5-Dihydroxy-1,4-naphthoquinone, Naphthazarin	C18078, C04110, C01938	0.768992
189.04	C7H10O6-H-	2-Keto-5-epi-valiolone, 2,4-Dihydroxyhept-2-enedioate, 4-Hydroxy-2-oxo-heptanedioate, 4-Hydroxy-4-methyl-2-oxoadipate, 3-Dehydroquinate	C17695, C06201, C05601, C04049, C00944	0.757817
191.02	C6H8O7-H-	D-Glucaro-1,4-lactone, (2S,3R)-2,3-Dihydroxy-5-oxohexanedioate, D-Galactaro-1,4-lactone, D-Glucaro-1,5-lactone, D-Galactaro-1,5-lactone, (1S,2S)-1-Hydroxypropane-1,2,3-tricarboxylate, (4R,5S)-4,5,6-Trihydroxy-2,3-dioxohexanoate, Carboxymethyloxysuccinate, 2-Dehydro-3-deoxy-D-glucarate, 2,5-Didehydro-D-gluconate, 5-Dehydro-4-deoxy-D-glucarate, Isocitrate, Citrate, (1R,2S)-1-Hydroxypropane-1,2,3-tr…	C21095, C21091, C20896, C20890, C20889, C04617, C04575, C03600, C03921, C02780, C00679, C00311, C00158, C00451	0.833239
191.056	C7H12O6-H-	2-epi-Valiolone, 5-epi-Valiolone, 2-epi-5-epi-Valiolone, Valiolone, 2D-5-O-Methyl-2,3,5/4,6-pentahydroxycyclohexanone, Quinate	C21282, C17694, C17691, C12113, C01295, C00296	0.882325
257.046	C14H10O5-H-	3-Carbethoxypsoralen, Norrubrofusarin, Alternariol, Kigelinone, Norlichexanthone, Mesuaxanthone A, Isogentisin, Gentisin	C19357, C17671, C16838, C10362, C10087, C10081, C10070, C10066	0.760076
269.046	C15H10O5-H-	Islandicin, 3,6,4'-Trihydroxyflavone, 4',6,7-Trihydroxyisoflavone, 3',4',7-Trihydroxyisoflavone, Norobtusifolin, Morindone, Lucidin, Emodin, Aloe-emodin, Norwogonin, Purpurin 1-methyl ether, Galangin, Resokaempherol, Baicalein, Sulphuretin, Genistein, 2'-Hydroxydaidzein, Apigenin	C16796, C15222, C14314, C14313, C10379, C10376, C10369, C10343, C10294, C10113, C10397, C10044, C10037, C10023, C08730, C06563, C02495, C01477	0.758571
270.053	C15H11O5-H-	Luteolinidin, Pelargonidin	C08652, C05904	0.766278
271.061	C15H12O5-H-	Toralactone, 6,7,4'-Trihydroxyflavanone, 2,7,4'-Trihydroxyisoflavanone, Dihydrogenistein, p-Coumaroyltriacetic acid lactone, Pinobanksin, Garbanzol, Butin, Rubrofusarin, Butein, Naringenin chalcone, 2'-Hydroxydihydrodaidzein, 3,6,9-Trihydroxypterocarpan, Licodione, Naringenin	C17673, C16232, C15567, C14458, C12087, C09826, C09751, C09614, C09047, C08578, C06561, C03567, C01263, C01592, C00509	0.772487
273.04	C9H10N4O4+Cl-	Xanthopterin-B2	C15218, C10092, C10069, C10053, C10052	0.750024
273.04	C14H10O6-H-	2,2',4,4'-Tetrahydroxybenzil, Swertianin, Isoathyriol, Bellidifolin, Athyriol	C02333	0.750395
283.025	C15H8O6-H-	Rhein	C10401	0.773441
283.026	C8H13N2O5P+Cl-	Pyridoxamine phosphate	C00647	0.771914
283.061	C16H12O5-H-	Physcion, Obtusifolin, (+)-Maackiain, Glycitein, 3-Methylgalangin, Lucidin omega-methyl ether, Cypripedin, Wogonin, Texasin, Prunetin, Melannin, (-)-Maackiain, Geraldone, Genkwanin, 2'-Hydroxyformononetin, Biochanin A, Calycosin, Acacetin, Questin	C17045, C17039, C16229, C14536, C11577, C10370, C10323, C10197, C10536, C10521, C10504, C10502, C10047, C10046, C02920, C00814, C01562, C01470, C01448	0.765627
284.033	C15H9O6-H-	Riccionidin A	C08728	0.809965
285.04	C15H10O6-H-	Citreorosein, 6-Demethoxycapillarisin, 2'-Hydroxygenistein, Scutellarein, Isoscutellarein, Orobol, Fisetin, Datiscetin, Maritimetin, Aureusidin, Kaempferol, Luteolin	C17810, C17786, C12134, C10184, C10097, C10510, C10041, C10036, C08720, C08576, C05903, C01514	0.793774
286.048	C15H11O6-H-	Aurantinidin, Cyanidin	C08575, C05905	0.824614
286.049	C11H14NO6P-H-	Indoleglycerol phosphate	C03506	0.824821
286.049	C12H13NO5+Cl-	N-Feruloylglycine	C02564	0.824379
287.055	C10H12N4O4+Cl-	5'-Deoxyinosine, N-D-Ribosylpurine, Deoxyinosine, Nebularine	C21102, C15586, C05512, C01736	0.750986
287.056	C15H12O6-H-	Carthamidin, 2,6,7,4'-Tetrahydroxyisoflavanone, Eriodictyol chalcone, 2-Hydroxy-2,3-dihydrogenistein, (+-)-Dalbergioidin, Swerchirin, 2-O-Methylswertianin, Gentiacaulein, 3,5-Dimethoxy-1,6-dihydroxyxanthone, Okanin, Micromelin, Eriodictyol, Fustin, Dihydrokaempferol	C16940, C16233, C15525, C12631, C10415, C10091, C10083, C10064, C10060, C08724, C09277, C05631, C01378, C00974	0.751148
289.071	C10H14N4O4+Cl-	Dyphylline	C07819	0.782415
289.072	C15H14O6-H-	Catechin, (-)-Catechin, Plumericin, Isoplumericin, Fisetinidol-4beta-ol, (+)-Epicatechin, (-)-Epicatechin, Mikanolide, alpha-Cotonefuran, Ptaeroglycol, 2,8-Dihydroxy-3,4,7-trimethoxydibenzofuran, (+)-Catechin, Luteoforol, cis-3,4-Leucopelargonidin	C17590, C14079, C09796, C09787, C09736, C09728, C09727, C09511, C08739, C09030, C08742, C06562, C05907, C03648	0.782415
297.04	C16H10O6-H-	5-Hydroxypseudobaptigenin, Aflatoxin P1, 2',7-Dihydroxy-4',5'-methylenedioxyisoflavone, Bowdichione, Irilone	C19727, C19587, C16226, C10202, C10467	0.766476
299.056	C16H12O6-H-	Questinol, Rhamnocitrin, (+)-6a-Hydroxymaackiain, (-)-Sophorol, (+)-Sophorol, 2'-Hydroxybiochanin A, Cajanin, Kaempferide, Tectorigenin, Pratensein, Hispidulin, Diosmetin, Leptosidin, 3-Methoxyapigenin, Chrysoeriol	C17811, C17059, C16230, C16228, C16227, C12135, C10203, C10098, C10534, C10520, C10058, C10038, C08651, C05902, C04293	0.782546
301.034	C10H10N4O5+Cl-	5'-Oxoinosine	C01993	0.772988
301.035	C15H10O7-H-	2-(4-Hydroxyphenyl)-5,6,7,8-tetrahydroxy-4H-1-benzopyran-4-one, Tricetin, Robinetin, Morin, Isoetin, Hypolaetin, 6-Hydroxyluteolin, 6-Hydroxykaempferol, Bracteatin, 2'-Hydroxypseudobaptigenin, 8-Hydroxykaempferol, Quercetin	C15031, C10192, C10177, C10105, C10079, C10078, C10072, C10068, C08577, C03662, C02806, C00389	0.773371
301.071	C11H14N4O4+Cl-	8-Oxodeoxycoformycin	C02957	0.804135
301.072	C16H14O6-H-	Homoeriodictyol chalcone, Dihydrokalafungin, Nanafrocin, Ferreirin, Haematoxylin, Homoeriodictyol, Hesperetin	C16405, C12436, C10377, C10419, C09931, C09756, C01709	0.804323
303.05	C10H12N4O5+Cl-	Inosine	C00294	0.768473
303.051	C15H12O7-H-	cis-Dihydroquercetin, Pentahydroxyflavanone, Taxifolin	C12316, C05911, C01617	0.769168
321.124	C14H18N6O+Cl-	Abacavir	C07624	0.807162
335.14	C20H20N2O3-H-	Cyclopiazonic acid	C03032	0.847051
379.082	C21H16O7-H-	Tetracenomycin F1 methylester, Diphyllin	C12373, C10559	0.781637
